# Supplementary material for: Long Non-Coding RNAs Modulate Sjögren’s Syndrome Associated Gene Expression and Are Involved in the Pathogenesis of the Disease
Source: J Clin Med. 2019 Sep 1;8(9):1349. doi: 10.3390/jcm8091349 (PMC6780488; doi:10.3390/jcm8091349)
Supplement: Supplementary file 1 [file jcm-08-01349-s001.zip]

Archive with 9 entries (9 files):
- Supplementary table 8 pSS.xlsx
- Supplementary table 7 pSS.xlsx
- Supplementary table 6 pSS.xlsx
- Supplementary table 5 pSS.xlsx
- Supplementary table 4 pSS.xlsx
- Supplementary table 3 pSS.xlsx
- Supplementary table 2 pSS.def.xlsx
- Supplementary table 1 pSS.def.xlsx
- Supplementary figure 1 pSS.def.tif
