# Supplementary material for: Long Non-Coding RNAs Modulate Sjögren’s Syndrome Associated Gene Expression and Are Involved in the Pathogenesis of the Disease
Source: J Clin Med. 2019 Sep 1;8(9):1349. doi: 10.3390/jcm8091349 (PMC6780488; doi:10.3390/jcm8091349)
Supplement: Supplementary file 1 [file jcm-08-01349-s001.zip › Supplementary table 8 pSS.xlsx]

## Sheet: Foglio1
Supplementary table 8. Signaling psthways enriched in modulated genes included in the seven modules.
M1			M2			M3			M4			M5			M6		M7
Biological pathway	p-value		Biological pathway	p-value		Biological pathway	p-value		Biological pathway	p-value		Biological pathway	p-value				Biological pathway	p-value
mRNA Splicing	4.08816e-34		DNA Replication	1.30906e-22		Interferon gamma signaling	1.87628e-06		The citric acid (TCA) cycle and respiratory electron transport	3.9456e-08		SMAC-mediated dissociation of IAP:caspase complexes	0.000515999		none		Cytokine Signaling in Immune system	1.50097e-05
mRNA Splicing - Major Pathway	4.08816e-34		Cell Cycle, Mitotic	4.85941e-22		Transcriptional Regulation of White Adipocyte Differentiation	2.35928e-06		Citric acid cycle (TCA cycle)	1.31582e-06		SMAC-mediated apoptotic response	0.000515999				TCR signaling in naive CD8+ T cells	2.87355e-05
Processing of Capped Intron-Containing Pre-mRNA	2.47774e-31		Mitotic M-M/G1 phases	2.34174e-21		Endosomal/Vacuolar pathway	3.06272e-06		Pyruvate metabolism and Citric Acid (TCA) cycle	1.73897e-05		SMAC binds to IAPs	0.000515999				Immune System	7.07974e-05
mRNA Processing	5.96844e-30		M Phase	8.25565e-15		Retrograde neurotrophin signalling	7.8652e-06		Glucose metabolism	3.70036e-05		Antigen Presentation: Folding, assembly and peptide loading of class I MHC	0.000585222				Signaling by Interleukins	0.000140432
Formation and Maturation of mRNA Transcript	3.23968e-28		Respiratory electron transport	3.85418e-12		Interferon alpha/beta signaling	5.26112e-05		Gluconeogenesis	5.31384e-05		Pentose phosphate pathway (hexose monophosphate shunt)	0.000770393				tRNA Aminoacylation	0.000249066
Gene Expression	6.6683e-21		Respiratory electron transport, ATP synthesis by chemiosmotic coupling, and heat production by uncoupling proteins.	4.98897e-11		Nef Mediated CD8 Down-regulation	6.93901e-05		Rho GTPase cycle	6.5115e-05		Golgi Associated Vesicle Biogenesis	0.000946971				IL5-mediated signaling events	0.000378576
RNA Polymerase II Transcription	1.50276e-15		RNA Polymerase I Promoter Clearance	2.9018e-10		Sphingosine 1-phosphate (S1P) pathway	8.535e-05		Signaling by Rho GTPases	6.5115e-05		Apoptotic factor-mediated response	0.00107353				Downstream signaling in na&#xef;ve CD8+ T cells	0.000906929
mRNA Splicing - Minor Pathway	4.91879e-13		RNA Polymerase I Transcription	4.40362e-10		Nef-mediates down modulation of cell surface receptors by recruiting them to clathrin adapters	0.000105711		Respiratory electron transport	0.000154035		Metabolism of folate and pterines	0.00142471				Growth hormone receptor signaling	0.00128517
Transcription	2.66434e-12		RNA Polymerase I Chain Elongation	1.55615e-09		RNA Polymerase III Transcription Initiation From Type 2 Promoter	0.000105711		Metabolism of non-coding RNA	0.000185017		Intrinsic Pathway for Apoptosis	0.0014258				Mitochondrial tRNA aminoacylation	0.00175445
RNA Polymerase II Transcription Termination	3.8243e-11		Interferon Signaling	1.73053e-09		RNA Polymerase III Transcription Initiation From Type 1 Promoter	0.00012931		snRNP Assembly	0.000185017		trans-Golgi Network Vesicle Budding	0.00171303				GMCSF-mediated signaling events	0.00188775
Cleavage of Growing Transcript in the Termination Region	3.8243e-11		The citric acid (TCA) cycle and respiratory electron transport	1.75202e-09		RNA Polymerase III Transcription Initiation From Type 3 Promoter	0.000156505		RNA Polymerase III Transcription Initiation	0.000242086		Clathrin derived vesicle budding	0.00171303				IL3-mediated signaling events	0.00192324
Post-Elongation Processing of the Transcript	3.8243e-11		Mitotic Prometaphase	1.96779e-09		pyrimidine ribonucleotides interconversion	0.000163458		G alpha (q) signalling events	0.00028557		pentose phosphate pathway	0.00226846				Alpha9 beta1 integrin signaling events	0.0020456
Viral Messenger RNA Synthesis	6.56852e-09		S Phase	2.45038e-09		Nef Mediated CD4 Down-regulation	0.000163458		Metabolism	0.000292383		Integrin family cell surface interactions	0.00228353				CXCR4-mediated signaling events	0.00218952
Post-Elongation Processing of Intron-Containing pre-mRNA	1.89356e-08		Cross-presentation of soluble exogenous antigens (endosomes)	3.31682e-09		IFN-gamma pathway	0.000174663		Respiratory electron transport, ATP synthesis by chemiosmotic coupling, and heat production by uncoupling proteins.	0.000413692		Class I PI3K signaling events mediated by Akt	0.00272706				IL27-mediated signaling events	0.0026909
mRNA 3'-end processing	1.89356e-08		Cyclin E associated events during G1/S transition	1.7521e-08		Antigen Presentation: Folding, assembly and peptide loading of class I MHC	0.000187606		Metabolism of carbohydrates	0.000438829		S1P1 pathway	0.00272706				Beta1 integrin cell surface interactions	0.00269558
Processing of Capped Intronless Pre-mRNA	1.06638e-07		Class I MHC mediated antigen processing & presentation	2.74764e-08		Interferon Signaling	0.000243662		RNA Polymerase III Abortive And Retractive Initiation	0.000453866		Arf6 trafficking events	0.00272706				mTOR signalling	0.00290095
Post-Elongation Processing of Intronless pre-mRNA	1.06638e-07		Antigen processing-Cross presentation	4.99062e-08		TRAIL signaling pathway	0.000277607		RNA Polymerase III Transcription	0.000453866		PDGFR-beta signaling pathway	0.00272706				GPVI-mediated activation cascade	0.00290095
Abortive elongation of HIV-1 transcript in the absence of Tat	1.06638e-07		Autodegradation of the E3 ubiquitin ligase COP1	5.39786e-08		pyrimidine ribonucleotides de novo biosynthesis	0.000315151		aspartate degradation II	0.00112774		Class I PI3K signaling events	0.00272706				PKB-mediated events	0.00311848
RNA Pol II CTD phosphorylation and interaction with CE - 11	2.06069e-07		Stabilization of p53	6.23491e-08		The role of Nef in HIV-1 replication and disease pathogenesis	0.000357545		Glycolysis	0.00112774		Arf6 signaling events	0.00272706				Interleukin-2 signaling	0.00311848
RNA Pol II CTD phosphorylation and interaction with CE	2.06069e-07		Ubiquitin Mediated Degradation of Phosphorylated Cdc25A	6.23491e-08		EGFR downregulation	0.000357545		Intrinsic Pathway for Apoptosis	0.00112774		EGF receptor (ErbB1) signaling pathway	0.00272706				Integrin family cell surface interactions	0.00315129
mRNA Capping	3.05517e-07		Synthesis of DNA	6.54306e-08		Insulin Pathway	0.000384358		FasL/ CD95L signaling	0.00112774		Internalization of ErbB1	0.00272706				Interleukin-3 signaling	0.00334346
Dual incision reaction in TC-NER	3.05517e-07		p53-Independent G1/S DNA damage checkpoint	7.18437e-08		Arf6 trafficking events	0.000384358		Integrin family cell surface interactions	0.001		Arf6 downstream pathway	0.00272706				Interleukin-5 signaling	0.00334346
Formation of transcription-coupled NER (TC-NER) repair complex	3.05517e-07		p53-Independent DNA Damage Response	7.18437e-08		Arf6 signaling events	0.000384358		RNA Polymerase III Transcription Initiation From Type 3 Promoter	0.00160658		Signaling events mediated by focal adhesion kinase	0.00272706				IL12 signaling mediated by STAT4	0.00334346
Tat-mediated HIV-1 elongation arrest and recovery	4.39598e-07		Cyclin A:Cdk2-associated events at S phase entry	8.07681e-08		Arf6 downstream pathway	0.000384358		Fanconi Anemia pathway	0.00160658		Urokinase-type plasminogen activator (uPA) and uPAR-mediated signaling	0.00272706				IL12-mediated signaling events	0.00421822
Pausing and recovery of Tat-mediated HIV-1 elongation	4.39598e-07		p53-Dependent G1/S DNA damage checkpoint	9.47287e-08		mTOR signaling pathway	0.000384358		TRAIL signaling	0.0016798		Insulin Pathway	0.00272706				PI3K Cascade	0.00569637
HIV-1 elongation arrest and recovery	5.22119e-07		p53-Dependent G1 DNA Damage Response	9.47287e-08		Internalization of ErbB1	0.000384358		Fanconi anemia pathway	0.00169987		ErbB1 downstream signaling	0.00272706				Regulation of IFNA signaling	0.00569637
Elongation arrest and recovery	5.22119e-07		RNA Polymerase I, RNA Polymerase III, and Mitochondrial Transcription	1.01796e-07		Signaling events mediated by focal adhesion kinase	0.000384358		NF-kB activation through FADD/RIP-1 pathway mediated by caspase-8 and -10	0.00309205		mTOR signaling pathway	0.00272706				JNK signaling in the CD4+ TCR pathway	0.00692668
Pausing and recovery of HIV-1 elongation	5.22119e-07		G1/S Transition	1.44959e-07		Class I PI3K signaling events	0.000384358		IL8- and CXCR1-mediated signaling events	0.00326302		EGFR-dependent Endothelin signaling events	0.00275174				TCR signaling in naive CD4+ T cells	0.00698947
Pausing and recovery of elongation	5.22119e-07		G1/S DNA Damage Checkpoints	1.60464e-07		S1P1 pathway	0.000384358		IL8-mediated signaling events	0.00778069		IGF1 pathway	0.00280167				Validated transcriptional targets of AP1 family members Fra1 and Fra2	0.0071359
Formation of the Early Elongation Complex	6.16427e-07		Autodegradation of Cdh1 by Cdh1:APC/C	2.18508e-07		EGF receptor (ErbB1) signaling pathway	0.000384358		Death Receptor Signalling	0.0083182		IL5-mediated signaling events	0.00282692				Class I PI3K signaling events	0.00761017
Formation of the HIV-1 Early Elongation Complex	6.16427e-07		RNA Polymerase I Promoter Opening	2.80633e-07		PDGFR-beta signaling pathway	0.000384358		Extrinsic Pathway for Apoptosis	0.0083182		GMCSF-mediated signaling events	0.00282692				mTOR signaling pathway	0.00761017
HIV-1 Transcription Initiation	1.71551e-06		HIV Infection	2.89598e-07		Class I PI3K signaling events mediated by Akt	0.000384358		TCA cycle variation III (eukaryotic)	0.0083182		PDGF receptor signaling network	0.00285236				ErbB1 downstream signaling	0.00761017
RNA Polymerase II HIV-1 Promoter Escape	1.71551e-06		Global Genomic NER (GG-NER)	4.44832e-07		Urokinase-type plasminogen activator (uPA) and uPAR-mediated signaling	0.000384358		TNF receptor signaling pathway	0.0146585		Signaling events mediated by Hepatocyte Growth Factor Receptor (c-Met)	0.00285236				Arf6 trafficking events	0.00761017
RNA Polymerase II Promoter Escape	1.71551e-06		Immune System	4.86559e-07		ErbB1 downstream signaling	0.000384358		RNA Polymerase I, RNA Polymerase III, and Mitochondrial Transcription	0.0171289		Nectin adhesion pathway	0.00290384				S1P1 pathway	0.00761017
RNA Polymerase II Transcription Pre-Initiation And Promoter Opening	1.71551e-06		APC/C:Cdc20 mediated degradation of Securin	5.07854e-07		EGFR-dependent Endothelin signaling events	0.000389779		ATR signaling pathway	0.0176991		IL3-mediated signaling events	0.00290384				Arf6 downstream pathway	0.00761017
RNA Polymerase II Transcription Initiation And Promoter Clearance	1.71551e-06		Regulation of activated PAK-2p34 by proteasome mediated degradation	5.07854e-07		IGF1 pathway	0.000400828		G alpha (12/13) signalling events	0.0211851		IFN-gamma pathway	0.00292988				Arf6 signaling events	0.00761017
RNA Polymerase II Transcription Initiation	1.71551e-06		Ubiquitin-dependent degradation of Cyclin D	5.07854e-07		IL5-mediated signaling events	0.000406457		Activation, translocation and oligomerization of BAX	0.0215064		Signaling events mediated by VEGFR1 and VEGFR2	0.00292988				Signaling events mediated by focal adhesion kinase	0.00761017
Formation of HIV-1 elongation complex containing HIV-1 Tat	2.21573e-06		Ubiquitin-dependent degradation of Cyclin D1	5.07854e-07		GMCSF-mediated signaling events	0.000406457		Viral RNP Complexes in the Host Cell Nucleus	0.0215064		Glypican 1 network	0.00300918				Insulin Pathway	0.00761017
HIV-1 Transcription Elongation	2.21573e-06		CDK-mediated phosphorylation and removal of Cdc6	5.07854e-07		Signaling events mediated by Hepatocyte Growth Factor Receptor (c-Met)	0.000412157		uridine-5'-phosphate biosynthesis	0.0215064		PAR1-mediated thrombin signaling events	0.00300918				EGF receptor (ErbB1) signaling pathway	0.00761017
Tat-mediated elongation of the HIV-1 transcript	2.21573e-06		SCF(Skp2)-mediated degradation of p27/p21	5.79426e-07		PDGF receptor signaling network	0.000412157		thioredoxin pathway	0.0215064		Thrombin/protease-activated receptor (PAR) pathway	0.00303602				Urokinase-type plasminogen activator (uPA) and uPAR-mediated signaling	0.00761017
Formation of RNA Pol II elongation complex	2.50547e-06		Vpu mediated degradation of CD4	5.79426e-07		GABA B receptor activation	0.000413075		Sema4D induced cell migration and growth-cone collapse	0.023143		Syndecan-1-mediated signaling events	0.00303602				Class I PI3K signaling events mediated by Akt	0.00761017
RNA Polymerase II Transcription Elongation	2.50547e-06		Antigen processing: Ubiquitination & Proteasome degradation	7.49163e-07		Activation of GABAB receptors	0.000413075		Metabolism of RNA	0.0311628		Plasma membrane estrogen receptor signaling	0.00306306				PDGFR-beta signaling pathway	0.00761017
Formation of HIV-1 elongation complex in the absence of HIV-1 Tat	2.50547e-06		APC/C:Cdh1 mediated degradation of Cdc20 and other APC/C:Cdh1 targeted proteins in late mitosis/early G1	7.49163e-07		RNA Polymerase III Chain Elongation	0.000416307		IL27-mediated signaling events	0.0316736		VEGF and VEGFR signaling network	0.00314543				Internalization of ErbB1	0.00761017
Transcription-coupled NER (TC-NER)	3.17405e-06		Cdc20:Phospho-APC/C mediated degradation of Cyclin A	7.49163e-07		IL3-mediated signaling events	0.000423772		glutamate degradation II	0.0320881		Alpha9 beta1 integrin signaling events	0.0031733				EGFR-dependent Endothelin signaling events	0.00765075
Regulatory RNA pathways	4.85998e-06		Chromosome Maintenance	7.49163e-07		Nectin adhesion pathway	0.000423772		aspartate biosynthesis	0.0320881		Endothelins	0.00322968				IGF1 pathway	0.00773242
MicroRNA (miRNA) Biogenesis	4.85998e-06		Vif-mediated degradation of APOBEC3G	7.49163e-07		Transcription	0.000429292		Phospholipase C-mediated cascade	0.0339726		LKB1 signaling events	0.00325818				Signaling events mediated by Hepatocyte Growth Factor Receptor (c-Met)	0.00781478
Nucleotide Excision Repair	5.46677e-06		SCF-beta-TrCP mediated degradation of Emi1	8.49096e-07		Signaling events mediated by VEGFR1 and VEGFR2	0.000429689		Sema4D in semaphorin signaling	0.0339726		ErbB receptor signaling network	0.00334499				PDGF receptor signaling network	0.00781478
Influenza Infection	7.57922e-06		Regulation of ornithine decarboxylase (ODC)	8.49096e-07		Glypican 1 network	0.000447888		DAG and IP3 signaling	0.0339726		Sphingosine 1-phosphate (S1P) pathway	0.00334499				Nectin adhesion pathway	0.00789785
RNA Polymerase II Pre-transcription Events	1.26881e-05		APC/C:Cdc20 mediated degradation of mitotic proteins	9.60363e-07		PAR1-mediated thrombin signaling events	0.000447888		EGFR interacts with phospholipase C-gamma	0.0387588		TRAIL signaling pathway	0.00387497				IFN-gamma pathway	0.00793964
Transcription of the HIV genome	1.5007e-05		Destabilization of mRNA by AUF1 (hnRNP D0)	9.60363e-07		Syndecan-1-mediated signaling events	0.000454106		BARD1 signaling events	0.0387588		Glypican pathway	0.00421879				Signaling events mediated by VEGFR1 and VEGFR2	0.00793964
Inhibition of Host mRNA Processing and RNA Silencing	2.83636e-05		Mitotic G1-G1/S phases	1.03706e-06		Thrombin/protease-activated receptor (PAR) pathway	0.000454106		MAP kinase activation in TLR cascade	0.0412429		Proteoglycan syndecan-mediated signaling events	0.00447453				PAR1-mediated thrombin signaling events	0.00806608
RNA Polymerase III Chain Elongation	3.07147e-05		Activation of APC/C and APC/C:Cdc20 mediated degradation of mitotic proteins	1.08402e-06		Plasma membrane estrogen receptor signaling	0.000460401		PLC-gamma1 signalling	0.0412429		Beta1 integrin cell surface interactions	0.00470406				Glypican 1 network	0.00806608
Processing of Intronless Pre-mRNAs	5.04441e-05		Host Interactions of HIV factors	1.11958e-06		RNA Polymerase III Transcription Initiation	0.000474505		2-ketoglutarate dehydrogenase complex	0.042557		Metabolism of vitamins and cofactors	0.00474021				Syndecan-1-mediated signaling events	0.00810858
NS1 Mediated Effects on Host Pathways	8.4802e-05		Cell Cycle Checkpoints	1.31271e-06		VEGF and VEGFR signaling network	0.000479758		pentose phosphate pathway (oxidative branch)	0.042557		Metabolism of water-soluble vitamins and cofactors	0.00474021				Thrombin/protease-activated receptor (PAR) pathway	0.00810858
RNA Polymerase III Transcription Termination	9.31962e-05		CDT1 association with the CDC6:ORC:origin complex	1.37317e-06		Alpha9 beta1 integrin signaling events	0.000486371		Export of Viral Ribonucleoproteins from Nucleus	0.0437855		adenine and adenosine salvage I	0.0073132				Plasma membrane estrogen receptor signaling	0.00815126
Late Phase of HIV Life Cycle	0.000119433		G2/M Transition	1.4794e-06		Endothelins	0.000499841		ATM pathway	0.0468047		acetyl-CoA biosynthesis (from citrate)	0.0073132				VEGF and VEGFR signaling network	0.00828038
RNA Polymerase III Transcription Initiation From Type 2 Promoter	0.000154517		Degradation of beta-catenin by the destruction complex	1.54118e-06		LKB1 signaling events	0.0005067		FAS (CD95) signaling pathway	0.0514667		G alpha (12/13) signalling events	0.0100586				Endothelins	0.00841111
Influenza Viral RNA Transcription and Replication	0.000161154		Regulation of Apoptosis	1.54118e-06		ErbB receptor signaling network	0.000527788		p38 MAPK signaling pathway	0.0528408		Sema4D induced cell migration and growth-cone collapse	0.0110133				LKB1 signaling events	0.00845505
RNA Polymerase III Transcription Initiation From Type 1 Promoter	0.000179604		Signaling by Wnt	1.54118e-06		pyrimidine deoxyribonucleotides de novo biosynthesis	0.000676102		Leukotriene receptors	0.0529143		Signalling to ERK5	0.0145741				ErbB receptor signaling network	0.00858797
HIV Life Cycle	0.000203767		DNA Replication Pre-Initiation	1.79184e-06		guanosine nucleotides de novo biosynthesis	0.000676102		Axonal growth stimulation	0.0529143		Influenza Virus Induced Apoptosis	0.0145741				Sphingosine 1-phosphate (S1P) pathway	0.00858797
RNA Polymerase III Transcription Initiation From Type 3 Promoter	0.000207196		M/G1 Transition	1.79184e-06		Recycling pathway of L1	0.000697664		G beta:gamma signalling through PLC beta	0.0529143		molybdenum cofactor biosynthesis	0.0145741				TRAIL signaling pathway	0.00937288
DNA Repair	0.000233172		Metabolism	1.93007e-06		Glypican pathway	0.000755883		CXCR4-mediated signaling events	0.053829		Activation and oligomerization of BAK protein	0.0145741				Glypican pathway	0.00986048
Host Interactions with Influenza Factors	0.000280759		Interferon alpha/beta signaling	1.93107e-06		Cytokine Signaling in Immune system	0.00077314		HIV-1 Nef: Negative effector of Fas and TNF-alpha	0.0545117		glycine biosynthesis I	0.0145741				IRS-mediated signalling	0.0100929
RNA Polymerase III Transcription Initiation	0.000479067		Mitotic G2-G2/M phases	1.96858e-06		Proteoglycan syndecan-mediated signaling events	0.000827796					GPVI-mediated activation cascade	0.0163518				Proteoglycan syndecan-mediated signaling events	0.0102136
HIV Infection	0.000662676		Regulation of APC/C activators between G1/S and early anaphase	2.15603e-06		salvage pathways of pyrimidine ribonucleotides	0.000837307					Sema4D in semaphorin signaling	0.0163518				Costimulation by the CD28 family	0.0104778
Influenza Life Cycle	0.00071322		ER-Phagosome pathway	2.67449e-06		Lysosome Vesicle Biogenesis	0.000837307					Respiratory electron transport	0.0177396				IRS-related events	0.0108692
RNA Polymerase III Abortive And Retractive Initiation	0.000770197		Regulation of mitotic cell cycle	2.9717e-06		RNA Polymerase III Transcription	0.000882346					ER-Phagosome pathway	0.0203177				KitReceptor	0.011267
RNA Polymerase III Transcription	0.000770197		APC/C-mediated degradation of cell cycle proteins	2.9717e-06		RNA Polymerase III Abortive And Retractive Initiation	0.000882346					Validated targets of C-MYC transcriptional activation	0.0209929				Insulin receptor signalling cascade	0.0120818
SLBP independent Processing of Histone Pre-mRNAs	0.00124216		Loss of proteins required for interphase microtubule organizationÃÂ from the centrosome	3.06974e-06		Beta1 integrin cell surface interactions	0.000894212					ERKs are inactivated	0.021783				Fc-epsilon receptor I signaling in mast cells	0.0142288
SLBP Dependent Processing of Replication-Dependent Histone Pre-mRNAs	0.00151306		Loss of Nlp from mitotic centrosomes	3.06974e-06		Signal transduction by L1	0.000986521					Alternative complement activation	0.021783				Signaling by SCF-KIT	0.0165293
Transport of Mature mRNA derived from an Intron-Containing Transcript	0.00251754		Golgi Cisternae Pericentriolar Stack Reorganization	3.48118e-06		Generic Transcription Pathway	0.000986521					Formation of apoptosome	0.021783				Release of eIF4E	0.0179948
Transport of Mature Transcript to Cytoplasm	0.0031252		Mitotic Prophase	3.48118e-06		GABA receptor activation	0.00109906					Membrane Trafficking	0.0230924				Cell surface interactions at the vascular wall	0.0194859
Negative regulators of RIG-I/MDA5 signaling	0.00981809		Transcription-coupled NER (TC-NER)	3.48499e-06		RNA Polymerase I, RNA Polymerase III, and Mitochondrial Transcription	0.00111769					Antigen processing-Cross presentation	0.0245536				oleate biosynthesis II (animals)	0.0209639
RNA Polymerase I, RNA Polymerase III, and Mitochondrial Transcription	0.0130597		Assembly of the pre-replicative complex	3.6523e-06		RNA Polymerase III Transcription Termination	0.00122833					ALK1 signaling events	0.0282026				Interleukin receptor SHC signaling	0.0209639
snRNP Assembly	0.0295512		Orc1 removal from chromatin	3.6523e-06		Integrin family cell surface interactions	0.00125531					Respiratory electron transport, ATP synthesis by chemiosmotic coupling, and heat production by uncoupling proteins.	0.028422				PECAM1 interactions	0.0209639
Metabolism of non-coding RNA	0.0295512		Switching of origins to a post-replicative state	3.6523e-06		Signaling by EGFR	0.00155206					Carnitine synthesis	0.0289403				Interferon alpha/beta signaling	0.022108
RIG-I/MDA5 mediated induction of IFN-alpha/beta pathways	0.0503951		DNA Repair	3.68991e-06		Packaging Of Telomere Ends	0.00231497					pentose phosphate pathway (oxidative branch)	0.0289403				Signaling by Insulin receptor	0.023196
			Metabolism of RNA	3.72407e-06		Signalling by NGF	0.00231546					superpathway of serine and glycine biosynthesis I	0.0289403				Hemostasis	0.0235973
			Removal of licensing factors from origins	4.46287e-06		Pentose phosphate pathway (hexose monophosphate shunt)	0.00237598					Signaling events mediated by TCPTP	0.0292326				Interleukin-6 signaling	0.0239246
			Cytokine Signaling in Immune system	5.46622e-06		NGF signalling via TRKA from the plasma membrane	0.00243145					ALK1 pathway	0.0293498				Platelet sensitization by LDL	0.0239246
			Meiotic Synapsis	5.51233e-06		Developmental Biology	0.00321463					Cytochrome c-mediated apoptotic response	0.0360463				Regulation of KIT signaling	0.0268767
			Regulation of DNA replication	5.96677e-06		ER-Phagosome pathway	0.00353512					folate polyglutamylation	0.0360463				Regulation of Rheb GTPase activity by AMPK	0.0298204
			Nucleotide Excision Repair	7.34612e-06		Integration of energy metabolism	0.00414356					Host Interactions with Influenza Factors	0.0360463				Signal regulatory protein (SIRP) family interactions	0.0327557
			Telomere Maintenance	7.34612e-06		Immunoregulatory interactions between a Lymphoid and a non-Lymphoid cell	0.00432304					Activation of caspases through apoptosome-mediated cleavage	0.0360463				S6K1-mediated signalling	0.0327557
			Centrosome maturation	8.80404e-06		Lysosphingolipid and LPA receptors	0.0043615					Class I MHC mediated antigen processing & presentation	0.0370773				mTORC1-mediated signalling	0.0327557
			Recruitment of mitotic centrosome proteins and complexes	8.80404e-06		NF-kB activation through FADD/RIP-1 pathway mediated by caspase-8 and -10	0.0043615					p75(NTR)-mediated signaling	0.0402204				Adaptive Immune System	0.0327601
			Metabolism of mRNA	9.18897e-06		Golgi Associated Vesicle Biogenesis	0.00481636					Molybdenum cofactor biosynthesis	0.0431015				Interferon Signaling	0.03459
			Meiosis	1.08896e-05		Antigen processing-Cross presentation	0.00482356					ChREBP activates metabolic gene expression	0.0431015				PD-1 signaling	0.0356825
			Deposition of New CENPA-containing Nucleosomes at the Centromere	1.15435e-05		IKK complex recruitment mediated by RIP1	0.00556093					pentose phosphate pathway (non-oxidative branch)	0.0431015				Hormone-sensitive lipase (HSL)-mediated triacylglycerol hydrolysis	0.0356825
			Nucleosome assembly	1.15435e-05		Neurotransmitter Receptor Binding And Downstream Transmission In The Postsynaptic Cell	0.00557952					Lipid digestion, mobilization, and transport	0.0441824				Regulation of IFNG signaling	0.038601
			Regulation of mRNA Stability by Proteins that Bind AU-rich Elements	2.35274e-05		Metabolism of carbohydrates	0.00641578					Purine salvage	0.0501062				Platelet Adhesion to exposed collagen	0.038601
			Meiotic Recombination	3.42618e-05		Insulin Synthesis and Processing	0.00683362										triacylglycerol degradation	0.041511
			Interferon gamma signaling	6.59959e-05		IRAK1 recruits IKK complex	0.00689333										IL2-mediated signaling events	0.0462804
			Transcription	6.7656e-05		IRAK1 recruits IKK complex upon TLR7/8 or 9 stimulation	0.00689333										Regulation of AMPK activity via LKB1	0.0473062
			Apoptosis	0.000121313		pentose phosphate pathway	0.00689333										CD28 dependent PI3K/Akt signaling	0.0501913
			Dual incision reaction in GG-NER	0.000196564		TRAF3-dependent IRF activation pathway	0.00689333										Energy dependent regulation of mTOR by LKB1-AMPK	0.0501913
			Formation of incision complex in GG-NER	0.000196564		TAK1 activates NFkB by phosphorylation and activation of IKKs complex	0.00835515										Activated AMPK stimulates fatty-acid oxidation in muscle	0.0530681
			Adaptive Immune System	0.000210918		trans-Golgi Network Vesicle Budding	0.00850052
			Packaging Of Telomere Ends	0.000240019		Glucagon signaling in metabolic regulation	0.00850052
			Signaling events mediated by HDAC Class I	0.000280542		Clathrin derived vesicle budding	0.00850052
			Homologous Recombination Repair	0.000289981		Validated transcriptional targets of deltaNp63 isoforms	0.00903288
			Homologous recombination repair of replication-independent double-strand breaks	0.000289981		Class I MHC mediated antigen processing & presentation	0.00944857
			RNA Polymerase I Transcription Initiation	0.000411601		Regulation of retinoblastoma protein	0.0100501
			Double-Strand Break Repair	0.000656637		HIF-1-alpha transcription factor network	0.0100501
			Retinoic acid receptors-mediated signaling	0.000656814		RIG-I/MDA5 mediated induction of IFN-alpha/beta pathways	0.0105855
			Formation of transcription-coupled NER (TC-NER) repair complex	0.00075728		p63 transcription factor network	0.0110697
			Dual incision reaction in TC-NER	0.00075728		TRAF6 mediated NF-kB activation	0.0116532
			Repair synthesis of patch ~27-30 bases long by DNA polymerase	0.00133133		Viral dsRNA:TLR3:TRIF Complex Activates RIP1	0.0116532
			Repair synthesis for gap-filling by DNA polymerase in TC-NER	0.00133133		Inhibition of adenylate cyclase pathway	0.0116532
			Gap-filling DNA repair synthesis and ligation in TC-NER	0.00162071		Adenylate cyclase inhibitory pathway	0.0116532
			Gap-filling DNA repair synthesis and ligation in GG-NER	0.00162071		CXCR3-mediated signaling events	0.0116687
			Metabolism of amino acids and derivatives	0.00201296		C-MYC pathway	0.0120608
			Signaling events mediated by HDAC Class II	0.00243296		S1P4 pathway	0.0134828
			Late Phase of HIV Life Cycle	0.00254211		Immune System	0.0151643
			Signaling events mediated by HDAC Class III	0.00268002		Inhibition of voltage gated Ca2+ channels via Gbeta/gamma subunits	0.0154282
			Resolution of Abasic Sites (AP sites)	0.00271388		G protein gated Potassium channels	0.0154282
			Base Excision Repair	0.00271388		Activation of G protein gated Potassium channels	0.0154282
			RNA Polymerase I Promoter Escape	0.00315811		Nucleotide-binding domain, leucine rich repeat containing receptor (NLR) signaling pathways	0.0175414
			ATM mediated phosphorylation of repair proteins	0.00325481		L1CAM interactions	0.0184856
			Resolution of D-loop structures	0.00325481		Hypoxic and oxygen homeostasis regulation of HIF-1-alpha	0.0192725												IL6R
			ATM mediated response to DNA double-strand break	0.00325481		Transmission across Chemical Synapses	0.0194478
			Resolution of D-loop structures through Holliday junction intermediates	0.00325481		Validated targets of C-MYC transcriptional activation	0.0200799
			RNA Polymerase I Transcription Termination	0.00364446		C-MYB transcription factor network	0.0226265
			TNF alpha/NF-kB	0.00412127		Telomere Maintenance	0.024791
			Telomere C-strand (Lagging Strand) Synthesis	0.00417411		Insulin effects increased synthesis of Xylulose-5-Phosphate	0.0255914
			HIV Life Cycle	0.00446499		Entry of Influenza Virion into Host Cell via Endocytosis	0.0255914
			Recruitment of repair and signaling proteins to double-strand breaks	0.00595703		Interactions of Tat with host cellular proteins	0.0255914
			RNA Pol II CTD phosphorylation and interaction with CE	0.00674678		Arf1 pathway	0.0267841
			RNA Pol II CTD phosphorylation and interaction with CE - 11	0.00674678		Innate Immune System	0.0299559
			mRNA Capping	0.00831814		G alpha (z) signalling events	0.0320303
			Extension of Telomeres	0.00831814		Adaptive Immune System	0.0322611
			mRNA Processing	0.00929974		Host Interactions of HIV factors	0.0347198
			Removal of the Flap Intermediate from the C-strand	0.00938732		Inwardly rectifying K+ channels	0.0347926
			Processive synthesis on the C-strand of the telomere	0.0113613		TRIF mediated TLR3 signaling	0.0349976
			Formation of the HIV-1 Early Elongation Complex	0.0120593		Toll Like Receptor 3 (TLR3) Cascade	0.0349976
			Rev-mediated nuclear export of HIV-1 RNA	0.0120593		The AIM2 inflammasome	0.0381434
			Formation of the Early Elongation Complex	0.0120593		MyD88-independent cascade initiated on plasma membrane	0.0382562
			Interactions of Rev with host cellular proteins	0.0131223		LPA receptor mediated events	0.0394599
			Influenza Life Cycle	0.0159833		TRAF6 mediated IRF7 activation	0.040582
			Removal of the Flap Intermediate	0.0182534		MyD88 dependent cascade initiated on endosome	0.0416648
			Polymerase switching	0.0182534		ATM pathway	0.0429831
			Cyclin A/B1 associated events during G2/M transition	0.0182534		S1P2 pathway	0.0436037
			Leading Strand Synthesis	0.0182534		NOD1/2 Signaling Pathway	0.0436037
			Polymerase switching on the C-strand of the telomere	0.0182534		Toll Like Receptor 7/8 (TLR7/8) Cascade	0.0452218
			Influenza Infection	0.0188053		HIV Infection	0.0460535
			Nonsense Mediated Decay Enhanced by the Exon Junction Complex	0.0201043		IL8- and CXCR1-mediated signaling events	0.0498884
			Nonsense-Mediated Decay	0.0201043
			PLK1 signaling events	0.0201043
			RNA Polymerase II HIV-1 Promoter Escape	0.020601
			HIV-1 Transcription Initiation	0.020601
			RNA Polymerase II Transcription Initiation	0.020601
			RNA Polymerase II Promoter Escape	0.020601
			RNA Polymerase II Transcription Pre-Initiation And Promoter Opening	0.020601
			RNA Polymerase II Transcription Initiation And Promoter Clearance	0.020601
			Sumoylation by RanBP2 regulates transcriptional repression	0.0208568
			Processive synthesis on the lagging strand	0.0208568
			Tat-mediated elongation of the HIV-1 transcript	0.0235175
			Formation of HIV-1 elongation complex containing HIV-1 Tat	0.0235175
			HIV-1 Transcription Elongation	0.0235175
			Polo-like kinase signaling events in the cell cycle	0.0240914
			Formation of HIV-1 elongation complex in the absence of HIV-1 Tat	0.0250555
			Formation of RNA Pol II elongation complex	0.0250555
			RNA Polymerase II Transcription Elongation	0.0250555
			Resolution of AP sites via the multiple-nucleotide patch replacement pathway	0.0264926
			Removal of DNA patch containing abasic residue	0.0264926
			AndrogenReceptor	0.0298007
			Formation of editosomes by ADAR proteins	0.0299809
			mRNA Editing: A to I Conversion	0.0299809
			C6 deamination of adenosine	0.0299809
			Amplification of signal from the kinetochores	0.0299809
			Amplification of signal from unattached kinetochores via a MAD2 inhibitory signal	0.0299809
			Eukaryotic Translation Termination	0.0349289
			Peptide chain elongation	0.0349289
			Viral mRNA Translation	0.0349289
			Lagging Strand Synthesis	0.0359474
			Eukaryotic Translation Elongation	0.0390919
			Nonsense Mediated Decay Independent of the Exon Junction Complex	0.0420188
			Mitotic Metaphase/Anaphase Transition	0.0428651
			Formation of a pool of free 40S subunits	0.0498666
