# Supplementary material for: Long Non-Coding RNAs Modulate Sjögren’s Syndrome Associated Gene Expression and Are Involved in the Pathogenesis of the Disease
Source: J Clin Med. 2019 Sep 1;8(9):1349. doi: 10.3390/jcm8091349 (PMC6780488; doi:10.3390/jcm8091349)
Supplement: Supplementary file 1 [file jcm-08-01349-s001.zip › Supplementary table 7 pSS.xlsx]

## Sheet: Foglio1
Supplementary table 7. Signaling pathways enriched in modulated genes targeted by the selected lncRNAs.
LINC00657		LINC00511		CTD-2020K17.1
Biological pathway	p-value	Biological pathway	p-value	Biological pathway	p-value
IFN-gamma pathway	3.3271e-05	Pyruvate metabolism and Citric Acid (TCA) cycle	0.000508358	Neurotransmitter Receptor Binding And Downstream Transmission In The Postsynaptic Cell	0.00453418
IGF1 pathway	7.01926e-05	Proteoglycan syndecan-mediated signaling events	0.000734573	BMP receptor signaling	0.00698881
IL5-mediated signaling events	7.15209e-05	IGF1 pathway	0.000866861	Transmission across Chemical Synapses	0.013211
GMCSF-mediated signaling events	7.15209e-05	PDGF receptor signaling network	0.000889298	Entry of Influenza Virion into Host Cell via Endocytosis	0.0152053
Signaling events mediated by Hepatocyte Growth Factor Receptor (c-Met)	7.28721e-05	Signaling events mediated by Hepatocyte Growth Factor Receptor (c-Met)	0.000889298	Activation and oligomerization of BAK protein	0.0152053
PDGF receptor signaling network	7.28721e-05	Signaling events mediated by VEGFR1 and VEGFR2	0.000923918	Viral RNP Complexes in the Host Cell Nucleus	0.0152053
IL3-mediated signaling events	7.56453e-05	IFN-gamma pathway	0.000923918	Proteoglycan syndecan-mediated signaling events	0.0171686
Signaling events mediated by VEGFR1 and VEGFR2	7.70679e-05	Syndecan-1-mediated signaling events	0.000971932	Transport to the Golgi and subsequent modification	0.0189994
Syndecan-1-mediated signaling events	8.30077e-05	Plasma membrane estrogen receptor signaling	0.000984275	Activation of GABAB receptors	0.0189994
Proteoglycan syndecan-mediated signaling events	8.39436e-05	VEGF and VEGFR signaling network	0.00102214	GABA B receptor activation	0.0189994
Plasma membrane estrogen receptor signaling	8.45569e-05	TRAIL signaling pathway	0.00137443	Calcium signaling in the CD4+ TCR pathway	0.0203086
VEGF and VEGFR signaling network	8.93651e-05	Glypican pathway	0.00155024	Transport of fatty acids	0.0227228
Alpha9 beta1 integrin signaling events	9.10227e-05	mTOR signaling pathway	0.00191333	D-myo-inositol (1,4,5,6)-tetrakisphosphate biosynthesis	0.0227228
LKB1 signaling events	9.61663e-05	S1P1 pathway	0.00191333	Export of Viral Ribonucleoproteins from Nucleus	0.0230367
Sphingosine 1-phosphate (S1P) pathway	0.000101575	Arf6 trafficking events	0.00191333	Recycling pathway of L1	0.0244544
S1P1 pathway	0.000149396	Arf6 downstream pathway	0.00191333	Membrane Trafficking	0.0258176
Arf6 trafficking events	0.000149396	ErbB1 downstream signaling	0.00191333	LKB1 signaling events	0.028491
Internalization of ErbB1	0.000149396	Signaling events mediated by focal adhesion kinase	0.00191333	Signal transduction by L1	0.0289149
PDGFR-beta signaling pathway	0.000149396	Internalization of ErbB1	0.00191333	Sphingosine 1-phosphate (S1P) pathway	0.0290634
ErbB1 downstream signaling	0.000149396	Urokinase-type plasminogen activator (uPA) and uPAR-mediated signaling	0.00191333	Rapoport-Luebering glycolytic shunt	0.0301841
Signaling events mediated by focal adhesion kinase	0.000149396	Class I PI3K signaling events mediated by Akt	0.00191333	GABA receptor activation	0.030469
Class I PI3K signaling events mediated by Akt	0.000149396	Insulin Pathway	0.00191333	IL1-mediated signaling events	0.0318434
mTOR signaling pathway	0.000149396	PDGFR-beta signaling pathway	0.00191333	Glypican pathway	0.0346211
Urokinase-type plasminogen activator (uPA) and uPAR-mediated signaling	0.000149396	Arf6 signaling events	0.00191333	Regulation of p38-alpha and p38-beta	0.0356423
Insulin Pathway	0.000149396	EGF receptor (ErbB1) signaling pathway	0.00191333	folate polyglutamylation	0.0375897
Class I PI3K signaling events	0.000149396	Class I PI3K signaling events	0.00191333	Ras signaling in the CD4+ TCR pathway	0.0404594
EGF receptor (ErbB1) signaling pathway	0.000149396	EGFR-dependent Endothelin signaling events	0.00193625	JNK signaling in the CD4+ TCR pathway	0.0404594
Arf6 downstream pathway	0.000149396	Integrin-linked kinase signaling	0.0019542	ADP signalling through P2Y purinoceptor 12	0.0449398
Arf6 signaling events	0.000149396	IL5-mediated signaling events	0.00200643	Activation of Chaperones by IRE1alpha	0.045858
C-MYB transcription factor network	0.00015126	GMCSF-mediated signaling events	0.00200643	Arf6 trafficking events	0.0508309
EGFR-dependent Endothelin signaling events	0.000152089	Nectin adhesion pathway	0.00207882	Urokinase-type plasminogen activator (uPA) and uPAR-mediated signaling	0.0508309
Nectin adhesion pathway	0.000169203	IL3-mediated signaling events	0.00207882	Signaling events mediated by focal adhesion kinase	0.0508309
PAR1-mediated thrombin signaling events	0.000181568	Glypican 1 network	0.00217887	mTOR signaling pathway	0.0508309
Glypican 1 network	0.000181568	PAR1-mediated thrombin signaling events	0.00217887	EGF receptor (ErbB1) signaling pathway	0.0508309
Thrombin/protease-activated receptor (PAR) pathway	0.000184785	Thrombin/protease-activated receptor (PAR) pathway	0.00220453	Arf6 signaling events	0.0508309
Beta1 integrin cell surface interactions	0.000205825	Alpha9 beta1 integrin signaling events	0.00233681	S1P1 pathway	0.0508309
Endothelins	0.000208801	Endothelins	0.00239163	Insulin Pathway	0.0508309
ErbB receptor signaling network	0.000223766	LKB1 signaling events	0.00241945	Arf6 downstream pathway	0.0508309
TRAIL signaling pathway	0.000298869	ErbB receptor signaling network	0.00250462	Class I PI3K signaling events	0.0508309
Integrin family cell surface interactions	0.000323734	Sphingosine 1-phosphate (S1P) pathway	0.00250462	ErbB1 downstream signaling	0.0508309
Glypican pathway	0.000353072	TGF-beta receptor signaling	0.00378045	PDGFR-beta signaling pathway	0.0508309
Recycling pathway of L1	0.00273475	Regulation of nuclear SMAD2/3 signaling	0.00378045	Internalization of ErbB1	0.0508309
Androgen-mediated signaling	0.00277373	Regulation of cytoplasmic and nuclear SMAD2/3 signaling	0.00378045	Class I PI3K signaling events mediated by Akt	0.0508309
KitReceptor	0.00312515	Beta1 integrin cell surface interactions	0.00391447	EGFR-dependent Endothelin signaling events	0.051135
Signal transduction by L1	0.00381509	Signaling by Rho GTPases	0.00394888	Formation and Maturation of mRNA Transcript	0.0516547
Regulation of Androgen receptor activity	0.0038155	Rho GTPase cycle	0.00394888	IGF1 pathway	0.0517471
Integrin-linked kinase signaling	0.00406187	Regulation of pyruvate dehydrogenase (PDH) complex	0.00503697	GMCSF-mediated signaling events	0.0520552
Coregulation of Androgen receptor activity	0.00530411	Integrin family cell surface interactions	0.00521276	IL5-mediated signaling events	0.0520552
Hemostasis	0.00938146	ALK1 signaling events	0.00542461	sphingosine and sphingosine-1-phosphate metabolism	0.052235
Signaling by EGFR	0.00955989	ALK1 pathway	0.00578765	Trafficking of GluR2-containing AMPA receptors	0.052235
AP-1 transcription factor network	0.00995746	Intrinsic Pathway for Apoptosis	0.00619767	PDGF receptor signaling network	0.0523645
Neurotrophic factor-mediated Trk receptor signaling	0.0110063	Pyruvate metabolism	0.00624646	Signaling events mediated by Hepatocyte Growth Factor Receptor (c-Met)	0.0523645
Stabilization and expansion of the E-cadherin adherens junction	0.0129407	Coregulation of Androgen receptor activity	0.00639299	Nectin adhesion pathway	0.0529873
E-cadherin signaling in the nascent adherens junction	0.0129407	AP-1 transcription factor network	0.00742206	IL3-mediated signaling events	0.0529873
EGFR1	0.0140724	CXCR4-mediated signaling events	0.00829558	IFN-gamma pathway	0.0533007
E-cadherin signaling events	0.0146514	CDC42 signaling events	0.00859818	Signaling events mediated by VEGFR1 and VEGFR2	0.0533007
Insulin-mediated glucose transport	0.0161193	Regulation of Androgen receptor activity	0.0100931	Neuronal System	0.0542195
Signalling by NGF	0.0168339	Regulation of CDC42 activity	0.0101462	Glypican 1 network	0.0542488
Intrinsic Pathway for Apoptosis	0.0168339	Glucocorticoid receptor regulatory network	0.0162825	PAR1-mediated thrombin signaling events	0.0542488
Retrograde neurotrophin signalling	0.0169084	Hypoxic and oxygen homeostasis regulation of HIF-1-alpha	0.0162825	Syndecan-1-mediated signaling events	0.0545676
p75(NTR)-mediated signaling	0.017456	Validated targets of C-MYC transcriptional activation	0.0169729	Thrombin/protease-activated receptor (PAR) pathway	0.0545676
CXCR4-mediated signaling events	0.0247587	Activation of Chaperones by IRE1alpha	0.0173177	Plasma membrane estrogen receptor signaling	0.0548876
Regulation of cytoplasmic and nuclear SMAD2/3 signaling	0.0258877	Glucocorticoid receptor signaling	0.0199167	p38 MAPK signaling pathway	0.0550898
TGF-beta receptor signaling	0.0258877	Androgen-mediated signaling	0.0210792	Signaling mediated by p38-alpha and p38-beta	0.0554046
Regulation of nuclear SMAD2/3 signaling	0.0258877	p75(NTR)-mediated signaling	0.0213101	VEGF and VEGFR signaling network	0.055856
Posttranslational regulation of adherens junction stability and dissassembly	0.0276104	Citric acid cycle (TCA cycle)	0.022108
Validated targets of C-MYC transcriptional repression	0.0292102	TCR signaling in na&#xef;ve CD4+ T cells	0.0230126
IL8-mediated signaling events	0.033003	IL1-mediated signaling events	0.0237844
Regulation of retinoblastoma protein	0.0338882	spermine biosynthesis	0.0243354
Response to elevated platelet cytosolic Ca2+	0.0352815	Activation, translocation and oligomerization of BAX	0.0243354
ALK1 signaling events	0.035786	Activation and oligomerization of BAK protein	0.0243354
Entry of Influenza Virion into Host Cell via Endocytosis	0.0368588	Caspase cascade in apoptosis	0.0253836
TCR signaling in na&#xef;ve CD4+ T cells	0.0370467	PDGFR-alpha signaling pathway	0.0267269
CDC42 signaling events	0.037116	Role of Calcineurin-dependent NFAT signaling in lymphocytes	0.0285936
ALK1 pathway	0.0379051	Signaling by EGFR	0.0315736
Activation of BH3-only proteins	0.0388909	BMAL1:CLOCK/NPAS2 Activates Gene Expression	0.0316984
Zinc transporters	0.0388909	C-MYC pathway	0.0352612
Synthesis of glycosylphosphatidylinositol (GPI)	0.0388909	Activation of BMF and translocation to mitochondria	0.0362829
Regulation of nuclear beta catenin signaling and target gene transcription	0.0394079	SHC activation	0.0362829
TNF alpha/NF-kB	0.0396131	purine ribonucleosides degradation to ribose-1-phosphate	0.0362829
Centrosome maturation	0.0407683	Canonical Wnt signaling pathway	0.0407285
Recruitment of mitotic centrosome proteins and complexes	0.0407683	Unfolded Protein Response	0.0414839
Platelet activation, signaling and aggregation	0.0431264	adenine and adenosine salvage III	0.048086
N-cadherin signaling events	0.0434846	2-ketoglutarate dehydrogenase complex	0.048086
Regulation of CDC42 activity	0.0434873	Regulation of p38-alpha and p38-beta	0.0498522
NGF signalling via TRKA from the plasma membrane	0.0485736	E-cadherin signaling in the nascent adherens junction	0.0502936
Arf1 pathway	0.0524149	Stabilization and expansion of the E-cadherin adherens junction	0.0502936
superpathway of D-myo-inositol (1,4,5)-trisphosphate metabolism	0.0524149	E-cadherin signaling events	0.0544557
Syndecan-2-mediated signaling events	0.0545831	Amino acid transport across the plasma membrane	0.0547334
Activation of BMF and translocation to mitochondria	0.0547799	The citric acid (TCA) cycle and respiratory electron transport	0.0559923
Synthesis of dolichyl-phosphate mannose	0.0547799
D-myo-inositol (1,4,5,6)-tetrakisphosphate biosynthesis	0.0547799
