# Supplementary material for: Long Non-Coding RNAs Modulate Sjögren’s Syndrome Associated Gene Expression and Are Involved in the Pathogenesis of the Disease
Source: J Clin Med. 2019 Sep 1;8(9):1349. doi: 10.3390/jcm8091349 (PMC6780488; doi:10.3390/jcm8091349)
Supplement: Supplementary file 1 [file jcm-08-01349-s001.zip › Supplementary table 6 pSS.xlsx]

## Sheet: Foglio1
Supplementary table 6. MiRNAs targets of the selected lncRNAs that regulated genes included in the seven modules
LncRNA	miRNAs target	Targeted genes included in modules	Module
CTD-2020K17.1	hsa-miR-199a-5p	SRRM1	m1
CTD-2020K17.1	hsa-miR-199b-5p	SRRM1	m1
CTD-2020K17.1	hsa-miR-455-5p	HNRNPL	m1
LINC00511	hsa-miR-15a-5p	PUF60	m1
LINC00511	hsa-miR-15b-5p	PUF60	m1
LINC00511	hsa-miR-16-5p	PUF60	m1
LINC00511	hsa-miR-195-5p	PUF60	m1
LINC00511	hsa-miR-29a-3p	CPSF7	m1
LINC00511	hsa-miR-29a-3p	VHL	m1
LINC00511	hsa-miR-29b-3p	CPSF7	m1
LINC00511	hsa-miR-29b-3p	VHL	m1
LINC00511	hsa-miR-29c-3p	CPSF7	m1
LINC00511	hsa-miR-29c-3p	VHL	m1
LINC00511	hsa-miR-424-5p	PUF60	m1
LINC00657	hsa-miR-106a-5p	KLHL20	m1
LINC00657	hsa-miR-106b-5p	KLHL20	m1
LINC00657	hsa-miR-136-5p	UBE2R2	m1
LINC00657	hsa-miR-155-5p	SKIV2L2	m1
LINC00657	hsa-miR-17-5p	KLHL20	m1
LINC00657	hsa-miR-182-5p	UBE2R2	m1
LINC00657	hsa-miR-20a-5p	KLHL20	m1
LINC00657	hsa-miR-20b-5p	KLHL20	m1
LINC00657	hsa-miR-22-3p	ASB6	m1
LINC00657	hsa-miR-30a-5p	FBXL14	m1
LINC00657	hsa-miR-30a-5p	KLHL20	m1
LINC00657	hsa-miR-30a-5p	RNF220	m1
LINC00657	hsa-miR-30b-5p	FBXL14	m1
LINC00657	hsa-miR-30b-5p	KLHL20	m1
LINC00657	hsa-miR-30b-5p	RNF220	m1
LINC00657	hsa-miR-30c-5p	FBXL14	m1
LINC00657	hsa-miR-30c-5p	KLHL20	m1
LINC00657	hsa-miR-30c-5p	RNF220	m1
LINC00657	hsa-miR-30d-5p	FBXL14	m1
LINC00657	hsa-miR-30d-5p	KLHL20	m1
LINC00657	hsa-miR-30d-5p	RNF220	m1
LINC00657	hsa-miR-30e-5p	FBXL14	m1
LINC00657	hsa-miR-30e-5p	KLHL20	m1
LINC00657	hsa-miR-30e-5p	RNF220	m1
LINC00657	hsa-miR-384	SRSF9	m1
LINC00657	hsa-miR-519d-3p	KLHL20	m1
LINC00657	hsa-miR-543	UBE2M	m1
LINC00657	hsa-miR-93-5p	KLHL20	m1
CTD-2020K17.1	hsa-miR-199a-5p	RANBP2	m2
CTD-2020K17.1	hsa-miR-199a-5p	TRAF3	m2
CTD-2020K17.1	hsa-miR-199b-5p	RANBP2	m2
CTD-2020K17.1	hsa-miR-199b-5p	TRAF3	m2
LINC00511	hsa-miR-15a-5p	MT2A	m2
LINC00511	hsa-miR-15a-5p	PPP2R1A	m2
LINC00511	hsa-miR-15b-5p	MT2A	m2
LINC00511	hsa-miR-15b-5p	PPP2R1A	m2
LINC00511	hsa-miR-16-5p	PPP2R1A	m2
LINC00511	hsa-miR-195-5p	PPP2R1A	m2
LINC00511	hsa-miR-29a-3p	LTBR	m2
LINC00511	hsa-miR-29a-3p	RCC2	m2
LINC00511	hsa-miR-29a-3p	STAG2	m2
LINC00511	hsa-miR-29a-3p	TNFRSF11A	m2
LINC00511	hsa-miR-29b-3p	LTBR	m2
LINC00511	hsa-miR-29b-3p	RCC2	m2
LINC00511	hsa-miR-29b-3p	STAG2	m2
LINC00511	hsa-miR-29b-3p	TNFRSF11A	m2
LINC00511	hsa-miR-29c-3p	LTBR	m2
LINC00511	hsa-miR-29c-3p	RCC2	m2
LINC00511	hsa-miR-29c-3p	STAG2	m2
LINC00511	hsa-miR-29c-3p	TNFRSF11A	m2
LINC00511	hsa-miR-424-5p	PPP2R1A	m2
LINC00511	hsa-miR-497-5p	MT2A	m2
LINC00511	hsa-miR-497-5p	PPP2R1A	m2
LINC00657	hsa-miR-144-3p	YWHAG	m2
LINC00657	hsa-miR-155-5p	ACTA1	m2
LINC00657	hsa-miR-155-5p	CEP41	m2
LINC00657	hsa-miR-182-5p	HIST1H2BH	m2
LINC00657	hsa-miR-182-5p	RCC2	m2
LINC00657	hsa-miR-182-5p	WDR5	m2
LINC00657	hsa-miR-182-5p	YWHAG	m2
LINC00657	hsa-miR-22-3p	ITGB3BP	m2
LINC00657	hsa-miR-22-3p	RCC2	m2
LINC00657	hsa-miR-22-3p	STAG2	m2
LINC00657	hsa-miR-22-3p	TNFRSF1B	m2
LINC00657	hsa-miR-25-3p	ACTC1	m2
LINC00657	hsa-miR-25-3p	CEP41	m2
LINC00657	hsa-miR-25-3p	TRAF3	m2
LINC00657	hsa-miR-302a-3p	POLK	m2
LINC00657	hsa-miR-302b-3p	POLK	m2
LINC00657	hsa-miR-302c-3p	POLK	m2
LINC00657	hsa-miR-302d-3p	POLK	m2
LINC00657	hsa-miR-302e	POLK	m2
LINC00657	hsa-miR-30a-5p	ACTC1	m2
LINC00657	hsa-miR-30a-5p	TRAF3	m2
LINC00657	hsa-miR-30b-5p	ACTC1	m2
LINC00657	hsa-miR-30b-5p	TRAF3	m2
LINC00657	hsa-miR-30c-5p	ACTC1	m2
LINC00657	hsa-miR-30c-5p	TRAF3	m2
LINC00657	hsa-miR-30d-5p	ACTC1	m2
LINC00657	hsa-miR-30d-5p	TRAF3	m2
LINC00657	hsa-miR-30e-5p	ACTC1	m2
LINC00657	hsa-miR-30e-5p	TRAF3	m2
LINC00657	hsa-miR-32-5p	ACTC1	m2
LINC00657	hsa-miR-32-5p	CEP41	m2
LINC00657	hsa-miR-32-5p	TRAF3	m2
LINC00657	hsa-miR-363-3p	ACTC1	m2
LINC00657	hsa-miR-363-3p	CEP41	m2
LINC00657	hsa-miR-363-3p	TRAF3	m2
LINC00657	hsa-miR-367-3p	ACTC1	m2
LINC00657	hsa-miR-367-3p	CEP41	m2
LINC00657	hsa-miR-367-3p	TRAF3	m2
LINC00657	hsa-miR-372-3p	POLK	m2
LINC00657	hsa-miR-373-3p	POLK	m2
LINC00657	hsa-miR-378a-3p	TRAF3	m2
LINC00657	hsa-miR-378b	TRAF3	m2
LINC00657	hsa-miR-378c	TRAF3	m2
LINC00657	hsa-miR-378d	TRAF3	m2
LINC00657	hsa-miR-378e	TRAF3	m2
LINC00657	hsa-miR-378f	TRAF3	m2
LINC00657	hsa-miR-378h	TRAF3	m2
LINC00657	hsa-miR-378i	TRAF3	m2
LINC00657	hsa-miR-421	NDUFC1	m2
LINC00657	hsa-miR-422a	TRAF3	m2
LINC00657	hsa-miR-433-3p	CEP135	m2
LINC00657	hsa-miR-433-3p	TMEM216	m2
LINC00657	hsa-miR-433-3p	YWHAG	m2
LINC00657	hsa-miR-520a-3p	POLK	m2
LINC00657	hsa-miR-520b	POLK	m2
LINC00657	hsa-miR-520c-3p	POLK	m2
LINC00657	hsa-miR-520d-3p	POLK	m2
LINC00657	hsa-miR-520e	POLK	m2
LINC00657	hsa-miR-92a-3p	ACTC1	m2
LINC00657	hsa-miR-92a-3p	CEP41	m2
LINC00657	hsa-miR-92a-3p	TRAF3	m2
LINC00657	hsa-miR-92b-3p	ACTC1	m2
LINC00657	hsa-miR-92b-3p	CEP41	m2
LINC00657	hsa-miR-92b-3p	TRAF3	m2
CTD-2020K17.1	hsa-miR-199a-5p	ACVR1B	m3
CTD-2020K17.1	hsa-miR-199a-5p	CLTC	m3
CTD-2020K17.1	hsa-miR-199a-5p	GNG5	m3
CTD-2020K17.1	hsa-miR-199b-5p	ACVR1B	m3
CTD-2020K17.1	hsa-miR-199b-5p	CLTC	m3
CTD-2020K17.1	hsa-miR-199b-5p	GNG5	m3
CTD-2020K17.1	hsa-miR-34a-5p	CHD1	m3
CTD-2020K17.1	hsa-miR-34a-5p	TAF5	m3
CTD-2020K17.1	hsa-miR-34c-5p	CHD1	m3
CTD-2020K17.1	hsa-miR-34c-5p	GNAI2	m3
CTD-2020K17.1	hsa-miR-34c-5p	TAF5	m3
CTD-2020K17.1	hsa-miR-449a	CHD1	m3
CTD-2020K17.1	hsa-miR-449a	TAF5	m3
CTD-2020K17.1	hsa-miR-449b-5p	CHD1	m3
CTD-2020K17.1	hsa-miR-449b-5p	GNAI2	m3
CTD-2020K17.1	hsa-miR-449b-5p	TAF5	m3
LINC00511	hsa-miR-15a-5p	AP2A1	m3
LINC00511	hsa-miR-15a-5p	COPS2	m3
LINC00511	hsa-miR-15a-5p	FAM58A	m3
LINC00511	hsa-miR-15b-5p	AP2A1	m3
LINC00511	hsa-miR-15b-5p	COPS2	m3
LINC00511	hsa-miR-15b-5p	FAM58A	m3
LINC00511	hsa-miR-16-5p	AP2A1	m3
LINC00511	hsa-miR-16-5p	COPS2	m3
LINC00511	hsa-miR-16-5p	FAM58A	m3
LINC00511	hsa-miR-183-5p	GNG5	m3
LINC00511	hsa-miR-183-5p	TERF2	m3
LINC00511	hsa-miR-195-5p	AP2A1	m3
LINC00511	hsa-miR-195-5p	COPS2	m3
LINC00511	hsa-miR-195-5p	FAM58A	m3
LINC00511	hsa-miR-29a-3p	KDM5B	m3
LINC00511	hsa-miR-29a-3p	TAF5	m3
LINC00511	hsa-miR-29b-3p	KDM5B	m3
LINC00511	hsa-miR-29b-3p	TAF5	m3
LINC00511	hsa-miR-29c-3p	KDM5B	m3
LINC00511	hsa-miR-29c-3p	TAF5	m3
LINC00511	hsa-miR-424-5p	AP2A1	m3
LINC00511	hsa-miR-424-5p	COPS2	m3
LINC00511	hsa-miR-424-5p	FAM58A	m3
LINC00511	hsa-miR-497-5p	AP2A1	m3
LINC00511	hsa-miR-497-5p	COPS2	m3
LINC00511	hsa-miR-497-5p	FAM58A	m3
LINC00657	hsa-miR-106a-5p	IRF9	m3
LINC00657	hsa-miR-106b-5p	IRF9	m3
LINC00657	hsa-miR-144-3p	PRICKLE1	m3
LINC00657	hsa-miR-155-5p	KDM5B	m3
LINC00657	hsa-miR-17-5p	IRF9	m3
LINC00657	hsa-miR-182-5p	CEBPA	m3
LINC00657	hsa-miR-182-5p	FTSJ2	m3
LINC00657	hsa-miR-205-5p	CLTC	m3
LINC00657	hsa-miR-20a-5p	IRF9	m3
LINC00657	hsa-miR-20b-5p	IRF9	m3
LINC00657	hsa-miR-22-3p	ACVR1B	m3
LINC00657	hsa-miR-22-3p	CEBPD	m3
LINC00657	hsa-miR-22-3p	IRF5	m3
LINC00657	hsa-miR-22-3p	KAT6B	m3
LINC00657	hsa-miR-302a-3p	IRF9	m3
LINC00657	hsa-miR-302b-3p	IRF9	m3
LINC00657	hsa-miR-302c-3p	IRF9	m3
LINC00657	hsa-miR-302d-3p	IRF9	m3
LINC00657	hsa-miR-302e	IRF9	m3
LINC00657	hsa-miR-30a-5p	AP2A1	m3
LINC00657	hsa-miR-30a-5p	CHD1	m3
LINC00657	hsa-miR-30a-5p	GNAI2	m3
LINC00657	hsa-miR-30a-5p	UBE2I	m3
LINC00657	hsa-miR-30b-5p	AP2A1	m3
LINC00657	hsa-miR-30b-5p	CHD1	m3
LINC00657	hsa-miR-30b-5p	GNAI2	m3
LINC00657	hsa-miR-30b-5p	UBE2I	m3
LINC00657	hsa-miR-30c-5p	AP2A1	m3
LINC00657	hsa-miR-30c-5p	CHD1	m3
LINC00657	hsa-miR-30c-5p	GNAI2	m3
LINC00657	hsa-miR-30c-5p	UBE2I	m3
LINC00657	hsa-miR-30d-5p	AP2A1	m3
LINC00657	hsa-miR-30d-5p	CHD1	m3
LINC00657	hsa-miR-30d-5p	GNAI2	m3
LINC00657	hsa-miR-30d-5p	UBE2I	m3
LINC00657	hsa-miR-30e-5p	AP2A1	m3
LINC00657	hsa-miR-30e-5p	BDP1	m3
LINC00657	hsa-miR-30e-5p	CHD1	m3
LINC00657	hsa-miR-30e-5p	GNAI2	m3
LINC00657	hsa-miR-30e-5p	UBE2I	m3
LINC00657	hsa-miR-372-3p	IRF9	m3
LINC00657	hsa-miR-373-3p	IRF9	m3
LINC00657	hsa-miR-519d-3p	IRF9	m3
LINC00657	hsa-miR-520a-3p	IRF9	m3
LINC00657	hsa-miR-520b	IRF9	m3
LINC00657	hsa-miR-520c-3p	IRF9	m3
LINC00657	hsa-miR-520d-3p	IRF9	m3
LINC00657	hsa-miR-520e	IRF9	m3
LINC00657	hsa-miR-93-5p	IRF9	m3
CTD-2020K17.1	hsa-miR-193a-3p	NSF	m4
CTD-2020K17.1	hsa-miR-193b-3p	NSF	m4
CTD-2020K17.1	hsa-miR-34a-5p	HSPA1B	m4
CTD-2020K17.1	hsa-miR-34a-5p	MTA2	m4
CTD-2020K17.1	hsa-miR-34a-5p	SURF4	m4
CTD-2020K17.1	hsa-miR-34c-5p	HSPA1B	m4
CTD-2020K17.1	hsa-miR-34c-5p	MTA2	m4
CTD-2020K17.1	hsa-miR-34c-5p	SURF4	m4
CTD-2020K17.1	hsa-miR-449a	HSPA1B	m4
CTD-2020K17.1	hsa-miR-449a	MTA2	m4
CTD-2020K17.1	hsa-miR-449a	SURF4	m4
CTD-2020K17.1	hsa-miR-449b-5p	HSPA1B	m4
CTD-2020K17.1	hsa-miR-449b-5p	MTA2	m4
CTD-2020K17.1	hsa-miR-449b-5p	SURF4	m4
LINC00511	hsa-miR-15a-5p	ARHGDIA	m4
LINC00511	hsa-miR-15a-5p	NSF	m4
LINC00511	hsa-miR-15b-5p	ARHGDIA	m4
LINC00511	hsa-miR-15b-5p	NSF	m4
LINC00511	hsa-miR-183-5p	IDH2	m4
LINC00511	hsa-miR-183-5p	ISY1-RAB43	m4
LINC00511	hsa-miR-183-5p	MBNL1	m4
LINC00511	hsa-miR-183-5p	OGDH	m4
LINC00511	hsa-miR-183-5p	PRKCE	m4
LINC00511	hsa-miR-183-5p	RHOB	m4
LINC00511	hsa-miR-29a-3p	BAX	m4
LINC00511	hsa-miR-29a-3p	PRMT6	m4
LINC00511	hsa-miR-29b-3p	BAX	m4
LINC00511	hsa-miR-29b-3p	PRMT6	m4
LINC00511	hsa-miR-29c-3p	BAX	m4
LINC00511	hsa-miR-29c-3p	PRMT6	m4
LINC00657	hsa-miR-106a-5p	RHOC	m4
LINC00657	hsa-miR-106b-5p	RHOC	m4
LINC00657	hsa-miR-1297	MAPK6	m4
LINC00657	hsa-miR-144-3p	GATA3	m4
LINC00657	hsa-miR-144-3p	IDH2	m4
LINC00657	hsa-miR-144-3p	MAPK6	m4
LINC00657	hsa-miR-17-5p	RHOC	m4
LINC00657	hsa-miR-182-5p	EDNRB	m4
LINC00657	hsa-miR-182-5p	PRKCE	m4
LINC00657	hsa-miR-182-5p	RHOQ	m4
LINC00657	hsa-miR-182-5p	TMEM115	m4
LINC00657	hsa-miR-205-5p	GEMIN6	m4
LINC00657	hsa-miR-205-5p	NSF	m4
LINC00657	hsa-miR-205-5p	PRKCE	m4
LINC00657	hsa-miR-20a-5p	RHOC	m4
LINC00657	hsa-miR-20b-5p	RHOC	m4
LINC00657	hsa-miR-216a-5p	GEMIN6	m4
LINC00657	hsa-miR-22-3p	ENO1	m4
LINC00657	hsa-miR-22-3p	LTB4R	m4
LINC00657	hsa-miR-25-3p	ING2	m4
LINC00657	hsa-miR-25-3p	NSF	m4
LINC00657	hsa-miR-26a-5p	MAPK6	m4
LINC00657	hsa-miR-26b-5p	MAPK6	m4
LINC00657	hsa-miR-302a-3p	EDNRB	m4
LINC00657	hsa-miR-302a-3p	MBNL1	m4
LINC00657	hsa-miR-302a-3p	PRMT6	m4
LINC00657	hsa-miR-302a-3p	RHOC	m4
LINC00657	hsa-miR-302b-3p	EDNRB	m4
LINC00657	hsa-miR-302b-3p	MBNL1	m4
LINC00657	hsa-miR-302b-3p	PRMT6	m4
LINC00657	hsa-miR-302b-3p	RHOC	m4
LINC00657	hsa-miR-302c-3p	COX7B	m4
LINC00657	hsa-miR-302c-3p	EDNRB	m4
LINC00657	hsa-miR-302c-3p	MBNL1	m4
LINC00657	hsa-miR-302c-3p	PRMT6	m4
LINC00657	hsa-miR-302c-3p	RHOC	m4
LINC00657	hsa-miR-302d-3p	EDNRB	m4
LINC00657	hsa-miR-302d-3p	PRMT6	m4
LINC00657	hsa-miR-302d-3p	RHOC	m4
LINC00657	hsa-miR-302e	EDNRB	m4
LINC00657	hsa-miR-302e	PRMT6	m4
LINC00657	hsa-miR-302e	RHOC	m4
LINC00657	hsa-miR-30a-5p	FANCF	m4
LINC00657	hsa-miR-30a-5p	MBNL1	m4
LINC00657	hsa-miR-30a-5p	MOV10	m4
LINC00657	hsa-miR-30a-5p	NAGPA	m4
LINC00657	hsa-miR-30a-5p	SURF4	m4
LINC00657	hsa-miR-30b-5p	FANCF	m4
LINC00657	hsa-miR-30b-5p	MOV10	m4
LINC00657	hsa-miR-30b-5p	NAGPA	m4
LINC00657	hsa-miR-30b-5p	SURF4	m4
LINC00657	hsa-miR-30c-5p	FANCF	m4
LINC00657	hsa-miR-30c-5p	NAGPA	m4
LINC00657	hsa-miR-30c-5p	SURF4	m4
LINC00657	hsa-miR-30d-5p	FANCF	m4
LINC00657	hsa-miR-30d-5p	MBNL1	m4
LINC00657	hsa-miR-30d-5p	MOV10	m4
LINC00657	hsa-miR-30d-5p	NAGPA	m4
LINC00657	hsa-miR-30d-5p	SURF4	m4
LINC00657	hsa-miR-30e-5p	FANCF	m4
LINC00657	hsa-miR-30e-5p	MBNL1	m4
LINC00657	hsa-miR-30e-5p	NAGPA	m4
LINC00657	hsa-miR-30e-5p	SURF4	m4
LINC00657	hsa-miR-32-5p	ING2	m4
LINC00657	hsa-miR-32-5p	NSF	m4
LINC00657	hsa-miR-363-3p	ING2	m4
LINC00657	hsa-miR-363-3p	NSF	m4
LINC00657	hsa-miR-363-3p	PRKCE	m4
LINC00657	hsa-miR-367-3p	ING2	m4
LINC00657	hsa-miR-367-3p	NSF	m4
LINC00657	hsa-miR-367-3p	PRKCE	m4
LINC00657	hsa-miR-372-3p	EDNRB	m4
LINC00657	hsa-miR-372-3p	MBNL1	m4
LINC00657	hsa-miR-372-3p	PRMT6	m4
LINC00657	hsa-miR-372-3p	RHOC	m4
LINC00657	hsa-miR-373-3p	EDNRB	m4
LINC00657	hsa-miR-373-3p	MBNL1	m4
LINC00657	hsa-miR-373-3p	RHOC	m4
LINC00657	hsa-miR-378a-3p	PDIA4	m4
LINC00657	hsa-miR-378b	PDIA4	m4
LINC00657	hsa-miR-378c	PDIA4	m4
LINC00657	hsa-miR-378d	PDIA4	m4
LINC00657	hsa-miR-378e	PDIA4	m4
LINC00657	hsa-miR-378f	PDIA4	m4
LINC00657	hsa-miR-378h	PDIA4	m4
LINC00657	hsa-miR-378i	PDIA4	m4
LINC00657	hsa-miR-410-3p	CBX8	m4
LINC00657	hsa-miR-421	GEMIN6	m4
LINC00657	hsa-miR-421	NSUN4	m4
LINC00657	hsa-miR-422a	PDIA4	m4
LINC00657	hsa-miR-433-3p	COX8A	m4
LINC00657	hsa-miR-433-3p	GATA3	m4
LINC00657	hsa-miR-433-3p	RHOQ	m4
LINC00657	hsa-miR-4465	MAPK6	m4
LINC00657	hsa-miR-496	MBNL1	m4
LINC00657	hsa-miR-519d-3p	RHOC	m4
LINC00657	hsa-miR-520a-3p	EDNRB	m4
LINC00657	hsa-miR-520a-3p	MBNL1	m4
LINC00657	hsa-miR-520a-3p	PRMT6	m4
LINC00657	hsa-miR-520a-3p	RHOC	m4
LINC00657	hsa-miR-520b	EDNRB	m4
LINC00657	hsa-miR-520b	MBNL1	m4
LINC00657	hsa-miR-520b	PRMT6	m4
LINC00657	hsa-miR-520b	RHOC	m4
LINC00657	hsa-miR-520c-3p	EDNRB	m4
LINC00657	hsa-miR-520c-3p	MBNL1	m4
LINC00657	hsa-miR-520c-3p	PRMT6	m4
LINC00657	hsa-miR-520c-3p	RHOC	m4
LINC00657	hsa-miR-520d-3p	EDNRB	m4
LINC00657	hsa-miR-520d-3p	MBNL1	m4
LINC00657	hsa-miR-520d-3p	PRMT6	m4
LINC00657	hsa-miR-520d-3p	RHOC	m4
LINC00657	hsa-miR-520e	EDNRB	m4
LINC00657	hsa-miR-520e	MBNL1	m4
LINC00657	hsa-miR-520e	PRMT6	m4
LINC00657	hsa-miR-520e	RHOC	m4
LINC00657	hsa-miR-92a-3p	ING2	m4
LINC00657	hsa-miR-92a-3p	NSF	m4
LINC00657	hsa-miR-92b-3p	ING2	m4
LINC00657	hsa-miR-92b-3p	NSF	m4
LINC00657	hsa-miR-93-5p	RHOC	m4
CTD-2020K17.1	hsa-miR-193a-3p	BAK1	m5
CTD-2020K17.1	hsa-miR-193b-3p	BAK1	m5
CTD-2020K17.1	hsa-miR-199a-5p	HSPA4	m5
CTD-2020K17.1	hsa-miR-199b-5p	HSPA4	m5
CTD-2020K17.1	hsa-miR-34a-5p	ARHGAP1	m5
CTD-2020K17.1	hsa-miR-34a-5p	FOSL1	m5
CTD-2020K17.1	hsa-miR-34a-5p	RALY	m5
CTD-2020K17.1	hsa-miR-34c-5p	ARHGAP1	m5
CTD-2020K17.1	hsa-miR-34c-5p	FOSL1	m5
CTD-2020K17.1	hsa-miR-34c-5p	RALY	m5
CTD-2020K17.1	hsa-miR-449a	ARHGAP1	m5
CTD-2020K17.1	hsa-miR-449a	FOSL1	m5
CTD-2020K17.1	hsa-miR-449a	RALY	m5
CTD-2020K17.1	hsa-miR-449b-5p	ARHGAP1	m5
CTD-2020K17.1	hsa-miR-449b-5p	FOSL1	m5
CTD-2020K17.1	hsa-miR-449b-5p	RALY	m5
CTD-2020K17.1	hsa-miR-455-5p	TUBB	m5
LINC00511	hsa-miR-15a-5p	CD69	m5
LINC00511	hsa-miR-15a-5p	FOSL1	m5
LINC00511	hsa-miR-15b-5p	CD69	m5
LINC00511	hsa-miR-15b-5p	FOSL1	m5
LINC00511	hsa-miR-16-5p	FOSL1	m5
LINC00511	hsa-miR-183-5p	RALY	m5
LINC00511	hsa-miR-183-5p	SORT1	m5
LINC00511	hsa-miR-195-5p	FOSL1	m5
LINC00511	hsa-miR-29a-3p	BAK1	m5
LINC00511	hsa-miR-29a-3p	GTPBP2	m5
LINC00511	hsa-miR-29a-3p	PIAS4	m5
LINC00511	hsa-miR-29b-3p	BAK1	m5
LINC00511	hsa-miR-29b-3p	GTPBP2	m5
LINC00511	hsa-miR-29b-3p	PIAS4	m5
LINC00511	hsa-miR-29c-3p	BAK1	m5
LINC00511	hsa-miR-29c-3p	GTPBP2	m5
LINC00511	hsa-miR-29c-3p	PIAS4	m5
LINC00511	hsa-miR-424-5p	CD69	m5
LINC00511	hsa-miR-424-5p	FOSL1	m5
LINC00511	hsa-miR-497-5p	CD69	m5
LINC00511	hsa-miR-497-5p	FOSL1	m5
LINC00657	hsa-miR-106a-5p	AHNAK	m5
LINC00657	hsa-miR-106a-5p	ARHGAP1	m5
LINC00657	hsa-miR-106a-5p	CD69	m5
LINC00657	hsa-miR-106b-5p	AHNAK	m5
LINC00657	hsa-miR-106b-5p	ARHGAP1	m5
LINC00657	hsa-miR-106b-5p	CD69	m5
LINC00657	hsa-miR-17-5p	AHNAK	m5
LINC00657	hsa-miR-17-5p	ARHGAP1	m5
LINC00657	hsa-miR-17-5p	CD69	m5
LINC00657	hsa-miR-182-5p	PFN1	m5
LINC00657	hsa-miR-20a-5p	AHNAK	m5
LINC00657	hsa-miR-20a-5p	ARHGAP1	m5
LINC00657	hsa-miR-20a-5p	CD69	m5
LINC00657	hsa-miR-20b-5p	AHNAK	m5
LINC00657	hsa-miR-20b-5p	ARHGAP1	m5
LINC00657	hsa-miR-20b-5p	CD69	m5
LINC00657	hsa-miR-25-3p	CD69	m5
LINC00657	hsa-miR-25-3p	FHL3	m5
LINC00657	hsa-miR-25-3p	PIAS4	m5
LINC00657	hsa-miR-302a-3p	AHNAK	m5
LINC00657	hsa-miR-302b-3p	AHNAK	m5
LINC00657	hsa-miR-302b-3p	SNAPIN	m5
LINC00657	hsa-miR-302c-3p	AHNAK	m5
LINC00657	hsa-miR-302c-3p	SNAPIN	m5
LINC00657	hsa-miR-302d-3p	AHNAK	m5
LINC00657	hsa-miR-302d-3p	SNAPIN	m5
LINC00657	hsa-miR-302e	SNAPIN	m5
LINC00657	hsa-miR-30a-5p	SNAPIN	m5
LINC00657	hsa-miR-30b-5p	SNAPIN	m5
LINC00657	hsa-miR-30b-5p	IL15	m5
LINC00657	hsa-miR-30c-5p	SNAPIN	m5
LINC00657	hsa-miR-30d-5p	SNAPIN	m5
LINC00657	hsa-miR-30e-5p	SNAPIN	m5
LINC00657	hsa-miR-32-5p	CD69	m5
LINC00657	hsa-miR-32-5p	PIAS4	m5
LINC00657	hsa-miR-363-3p	CD69	m5
LINC00657	hsa-miR-363-3p	FHL3	m5
LINC00657	hsa-miR-363-3p	PIAS4	m5
LINC00657	hsa-miR-367-3p	CD69	m5
LINC00657	hsa-miR-367-3p	PIAS4	m5
LINC00657	hsa-miR-372-3p	AHNAK	m5
LINC00657	hsa-miR-372-3p	SNAPIN	m5
LINC00657	hsa-miR-519d-3p	AHNAK	m5
LINC00657	hsa-miR-519d-3p	ARHGAP1	m5
LINC00657	hsa-miR-519d-3p	CD69	m5
LINC00657	hsa-miR-520a-3p	AHNAK	m5
LINC00657	hsa-miR-520a-3p	SNAPIN	m5
LINC00657	hsa-miR-520b	AHNAK	m5
LINC00657	hsa-miR-520c-3p	AHNAK	m5
LINC00657	hsa-miR-520d-3p	AHNAK	m5
LINC00657	hsa-miR-520e	AHNAK	m5
LINC00657	hsa-miR-92a-3p	CD69	m5
LINC00657	hsa-miR-92a-3p	PIAS4	m5
LINC00657	hsa-miR-92b-3p	CD69	m5
LINC00657	hsa-miR-92b-3p	PIAS4	m5
LINC00657	hsa-miR-93-5p	AHNAK	m5
LINC00657	hsa-miR-93-5p	ARHGAP1	m5
LINC00657	hsa-miR-93-5p	CD69	m5
CTD-2020K17.1	hsa-miR-34a-5p	RAB43	m6
CTD-2020K17.1	hsa-miR-34c-5p	RAB43	m6
CTD-2020K17.1	hsa-miR-449a	RAB43	m6
CTD-2020K17.1	hsa-miR-449b-5p	RAB43	m6
LINC00511	hsa-miR-15a-5p	RGP1	m6
LINC00511	hsa-miR-183-5p	RAB43	m6
LINC00511	hsa-miR-424-5p	RGP1	m6
LINC00511	hsa-miR-497-5p	RGP1	m6
LINC00657	hsa-miR-155-5p	RGP1	m6
LINC00657	hsa-miR-22-3p	RGP1	m6
CTD-2020K17.1	hsa-miR-199a-5p	ATG4D	m7
CTD-2020K17.1	hsa-miR-199a-5p	WIPI2	m7
CTD-2020K17.1	hsa-miR-199b-5p	ATG4D	m7
CTD-2020K17.1	hsa-miR-199b-5p	WIPI2	m7
CTD-2020K17.1	hsa-miR-34a-5p	ATG9A	m7
CTD-2020K17.1	hsa-miR-34a-5p	IL6R	m7
CTD-2020K17.1	hsa-miR-34c-5p	ATG9A	m7
CTD-2020K17.1	hsa-miR-34c-5p	IL6R	m7
CTD-2020K17.1	hsa-miR-449a	IL6R	m7
CTD-2020K17.1	hsa-miR-449b-5p	ATG9A	m7
CTD-2020K17.1	hsa-miR-449b-5p	IL6R	m7
LINC00511	hsa-miR-15a-5p	ATG9A	m7
LINC00511	hsa-miR-15a-5p	LIPE	m7
LINC00511	hsa-miR-15a-5p	RRAGA	m7
LINC00511	hsa-miR-15a-5p	UCP2	m7
LINC00511	hsa-miR-15a-5p	WIPI2	m7
LINC00511	hsa-miR-15b-5p	ATG9A	m7
LINC00511	hsa-miR-15b-5p	LIPE	m7
LINC00511	hsa-miR-15b-5p	RRAGA	m7
LINC00511	hsa-miR-15b-5p	UCP2	m7
LINC00511	hsa-miR-15b-5p	WIPI2	m7
LINC00511	hsa-miR-16-5p	ATG9A	m7
LINC00511	hsa-miR-16-5p	LIPE	m7
LINC00511	hsa-miR-16-5p	RRAGA	m7
LINC00511	hsa-miR-16-5p	UCP2	m7
LINC00511	hsa-miR-16-5p	WIPI2	m7
LINC00511	hsa-miR-183-5p	WIPI2	m7
LINC00511	hsa-miR-195-5p	ATG9A	m7
LINC00511	hsa-miR-195-5p	LIPE	m7
LINC00511	hsa-miR-195-5p	RRAGA	m7
LINC00511	hsa-miR-195-5p	UCP2	m7
LINC00511	hsa-miR-195-5p	WIPI2	m7
LINC00511	hsa-miR-29a-3p	ATG9A	m7
LINC00511	hsa-miR-29a-3p	LAMTOR1	m7
LINC00511	hsa-miR-29b-3p	ATG9A	m7
LINC00511	hsa-miR-29b-3p	LAMTOR1	m7
LINC00511	hsa-miR-29c-3p	ATG9A	m7
LINC00511	hsa-miR-29c-3p	LAMTOR1	m7
LINC00511	hsa-miR-424-5p	ATG9A	m7
LINC00511	hsa-miR-424-5p	RRAGA	m7
LINC00511	hsa-miR-424-5p	UCP2	m7
LINC00511	hsa-miR-424-5p	WIPI2	m7
LINC00511	hsa-miR-497-5p	ATG9A	m7
LINC00511	hsa-miR-497-5p	RRAGA	m7
LINC00511	hsa-miR-497-5p	UCP2	m7
LINC00511	hsa-miR-497-5p	WIPI2	m7
LINC00657	hsa-miR-182-5p	WIPI2	m7
LINC00657	hsa-miR-22-3p	CISH	m7
LINC00657	hsa-miR-433-3p	ZDHHC7	m7
LINC00657	hsa-miR-543	RRAGA	m7
