# Supplementary material for: Long Non-Coding RNAs Modulate Sjögren’s Syndrome Associated Gene Expression and Are Involved in the Pathogenesis of the Disease
Source: J Clin Med. 2019 Sep 1;8(9):1349. doi: 10.3390/jcm8091349 (PMC6780488; doi:10.3390/jcm8091349)
Supplement: Supplementary file 1 [file jcm-08-01349-s001.zip › Supplementary table 5 pSS.xlsx]

## Sheet: Foglio1
Supplementary table 5. Module-associated modulated genes that are targeted by the selected long non-coding RNAs.
CTD-2020K17.1	m1	m2	m3	m4	m5	m6	m7
	HNRNPL	RANBP2	ACVR1B	HSPA1B	ARHGAP1	RAB43	ATG4D
	SRRM1	TRAF3	CHD1	MTA2	BAK1		ATG9A
			CLTC	NSF	FOSL1		IL6R
			GNAI2	SURF4	HSPA4		WIPI2
			GNG5		RALY
			TAF5		TUBB
LINC00511	m1	m2	m3	m4	m5	m6	m7
	CPSF7	LTBR	AP2A1	ARHGDIA	BAK1	RAB43	ATG9A
	PUF60	MT2A	COPS2	BAX	CD69	RGP1	LAMTOR1
	VHL	PPP2R1A	FAM58A	IDH2	FOSL1		LIPE
		RCC2	GNG5	ISY1-RAB43	GTPBP2		RRAGA
		STAG2	KDM5B	MBNL1	PIAS4		UCP2
		TNFRSF11A	TAF5	NSF	RALY		WIPI2
			TERF2	OGDH	SORT1
				PRKCE
				PRMT6
				RHOB
LINC00657	m1	m2	m3	m4	m5	m6	m7
	ASB6	ACTA1	ACVR1B	CBX8	AHNAK	RGP1	CISH
	FBXL14	ACTC1	AP2A1	COX7B	ARHGAP1		RRAGA
	KLHL20	CEP135	BDP1	COX8A	CD69		WIPI2
	RNF220	CEP41	CEBPA	EDNRB	FHL3		ZDHHC7
	SKIV2L2	HIST1H2BH	CEBPD	ENO1	IL15
	SRSF9	ITGB3BP	CHD1	FANCF	PFN1
	UBE2M	NDUFC1	CLTC	GATA3	PIAS4
	UBE2R2	POLK	FTSJ2	GEMIN6	SNAPIN
		RCC2	GNAI2	IDH2
		STAG2	IRF5	ING2
		TMEM216	IRF9	LTB4R
		TNFRSF1B	KAT6B	MAPK6
		TRAF3	KDM5B	MBNL1
		WDR5	PRICKLE1	MOV10
		YWHAG	UBE2I	NAGPA
				NSF
				NSUN4
				PDIA4
				PRKCE
				PRMT6
				RHOC
				RHOQ
				SURF4
				TMEM115
RP11-169K16.9	m1	m2	m3	m4	m5	m6	m7
	none	MT2A	AP2A1	ARHGDIA	CD69	none	ATG9A
		PPP2R1A	COPS2	GEMIN6	FOSL1		LIPE
			FAM58A	MAPK6			UCP2
				NSUN4			WIPI2
RP11-372K14.2	m1	m2	m3	m4	m5	m6	m7
	HNRNPA0	ATM	ACVR1B	none	none	none	ATG4D
	SRRM1	TRAF3	CLTC				LAT
		YWHAG	GNG5				WIPI2
			KDM5B
RP11-21401.2	m1	m2	m3	m4	m5	m6	m7
	none	CEP135	CEBPD	EDN1	BLOC1S6	none	none
		SMC1A	CHUK	GEMIN7	PIAS4
		TNFRSF1B	POLR3D	IDH2
			NME6	USP21
