# Supplementary material for: Long Non-Coding RNAs Modulate Sjögren’s Syndrome Associated Gene Expression and Are Involved in the Pathogenesis of the Disease
Source: J Clin Med. 2019 Sep 1;8(9):1349. doi: 10.3390/jcm8091349 (PMC6780488; doi:10.3390/jcm8091349)
Supplement: Supplementary file 1 [file jcm-08-01349-s001.zip › Supplementary table 4 pSS.xlsx]

## Sheet: Foglio1
Supplementary table 4. Genes modulated in pSS patients that are included in the 7 Modules.
M1	M2	M3	M4	M5	M6	M7
ASB6	ACTA1	AATF	ADRBK1	ACLY	ARFRP1	AARS2
BTBD6	ACTB	ACD	ARHGDIA	ACTN4	GCC1	ATG2A
CD2BP2	ACTC1	ACVR1B	BAP1	AHNAK	RAB43	ATG4D
CPSF4	ACTR1B	ADCY7	BAX	APRT	RGP1	ATG9A
CPSF7	ADAR	ADRM1	BRD2	ARHGAP1	VPS51	CISH
CUL7	AHI1	AP1M1	BRF2	BAK1		DARS
DHX15	AKAP9	AP2A1	CAD	BLOC1S3		FCER1G
DHX16	ATM	AP2A2	CASP10	BLOC1S4		IARS2
DTX3L	BRCA1	AP2S1	CBX8	BLOC1S6		IFNA10
FBXL12	BST2	ARPC4	CIRBP	CASP9		IL27RA
FBXL14	CCNH	BDP1	COG5	CD69		IL2RA
FBXL16	CENPK	CCNT1	COX5A	CFD		IL5RA
FBXO6	CENPT	CCR4	COX7B	CLPP		IL6R
FBXW5	CEP135	CCR8	COX8A	COX6A1		LAMTOR1
FUS	CEP41	CEBPA	CS	CSF1		LAMTOR2
GPKOW	DDX39A	CEBPD	CTSZ	CYC1		LAMTOR5
GTF2F1	DDX49	CHD1	DDX28	DHFR		LAT
HNRNPA0	ECSIT	CHUK	EDN1	DHX34		LIPE
HNRNPA2B1	EHMT2	CLTB	EDNRB	DNAJA4		MLST8
HNRNPD	ERCC1	CLTC	ENO1	DNAJC7		PRKAB1
HNRNPL	FBF1	COPS2	FADD	FAU		PTPN6
KEAP1	FBL	COPS7A	FANCF	FERMT3		RRAGA
KLHL20	FCF1	CREBBP	FANCG	FHL3		SCD
KLHL21	FCGR1A	CXCR3	GATA3	FKBP2		STAT4
LRRC41	FCGR1B	DDB2	GEMIN4	FOSL1		UCP2
LRSAM1	GBP4	DDOST	GEMIN6	GGA3		ULK3
LSM7	GTF2H4	DDX18	GEMIN7	GTPBP2		WIPI2
LTN1	H2AFZ	DDX56	GOLGB1	HSPA4		ZDHHC7
PABPN1	HAUS7	DNM1	GOT2	IL15
PAPOLA	HDAC3	DNM2	GPI	IL23A
POLR2E	HDAC7	DVL2	GRWD1	ITGAX
POLR2F	HIST1H2BA	ENG	GTF3C5	JAK3
POLR2G	HIST1H2BE	FAM58A	H6PD	MAPK7
POLR2H	HIST1H2BH	FTSJ2	HSPA1B	MCM5
PQBP1	HIST1H3B	GAK	HSPA6	MEN1
PRPF19	HIST1H3G	GLTSCR2	HYOU1	MOCS3
PUF60	HIST1H4B	GNAI2	IDH2	MT1A
RBCK1	HIST1H4H	GNB2	IDH3G	MT1B
RBM8A	HIST2H2BE	GNG5	IL12RB1	MT1E
RBX1	HIST2H3D	GPR55	IL4R	MT1G
RNF114	HIST2H4A	GPS1	ING2	MT1H
RNF126	HIST2H4B	HIP1R	ISY1-RAB43	MT1X
RNF220	HLA-DRB5	HIST2H3A	KDM4C	NFATC2IP
SART1	IFI35	HK1	KIF20B	P4HB
SF3A2	IFITM3	HK3	KIF21B	PFKFB4
SF3B5	IMP4	HLA-A	KIF22	PFN1
SKIV2L2	IP6K2	HLA-E	LPAR6	PGLS
SNRPA	ITGB3BP	HLA-F	LTB4R	PIAS4
SNRPD3	KAT8	HLA-G	MAP2K7	PPP1CA
SNRPF	KIF2C	HNRNPAB	MAPK6	PRDX1
SRRM1	LTB	HRH4	MAPKAPK3	PRDX4
SRSF9	LTBR	IKBKG	MBNL1	PRDX6
STUB1	MAD1L1	INTS5	MDH2	RAC2
TRIM21	MNAT1	IRF5	MOV10	RALY
TXNL4A	MT2A	IRF7	MST1R	RBKS
U2SURP	NCOA3	IRF9	MTA2	RHOG
UBA1	NDUFA11	ITPA	MTG1	RIPK3
UBA7	NDUFA2	KAT6B	NAGPA	RPIA
UBE2A	NDUFA3	KDM5B	NSF	SERPING1
UBE2J2	NDUFA7	LPAR5	NSUN2	SHMT1
UBE2L6	NDUFB10	LSM10	NSUN4	SNAPIN
UBE2M	NDUFB11	MED15	OGDH	SORT1
UBE2R2	NDUFB2	MED16	PDIA4	STAT6
UBR4	NDUFB4	MED17	PKN1	SUMO3
VHL	NDUFC1	MED18	PLCB1	TAP1
XAB2	NDUFS2	MED22	POLDIP3	TAP2
	NDUFS6	MED28	PRKCE	TAPBP
	NDUFS7	MMS19	PRMT6	TEX264
	NDUFS8	NME1	PYGM	TGFB1
	NDUFV1	NME6	QRFPR	TGFB3
	NEDD1	NME7	RAD1	TRNAU1AP
	NOC4L	NOA1	RAD9A	TUBB
	NOL6	PARP1	RHOB	UQCRC1
	NUDC	PFKL	RHOC	XIAP
	NUP133	PGD	RHOF
	OAS1	PHKG2	RHOQ
	OAS3	POLR3B	RING1
	PLEC	POLR3D	RNF31
	PML	POLR3GL	SEC24A
	POLD2	POLR3H	SHARPIN
	POLD4	POU2F2	SLIRP
	POLE2	PRICKLE1	SNAPC2
	POLK	PUS7	SNAPC3
	PPP2R1A	PYCARD	SNUPN
	PPP2R5A	RAD51B	SURF4
	PPP2R5B	RPN1	TAF6L
	PSMB10	RRP8	TECR
	PSMB5	S1PR2	THOC6
	PSMB6	S1PR4	TMEM115
	PSMB8	SCARB2	TPI1
	PSMB9	SEC61B	TPR
	PSMC5	SETD1A	TRAPPC2L
	PSMD3	SIRT2	TRAPPC4
	PSMD9	SPCS1	TRAPPC5
	PSME2	SRP54	TRAPPC6A
	PWP2	SSR4	TXNRD2
	RANBP2	SUN2	UQCR10
	RANGAP1	TAF5	UQCRH
	RCC2	TAS2R50	UQCRQ
	RPL13	TERF2	USP21
	RPL29	TINF2	ZBTB32
	RPL36AL	TKT
	RPLP2	TOP3A
	RPS2	TTF1
	RRP36	UBE2I
	RXRA	ULK1
	SEC13	UPF1
	SMC1A	XRCC3
	STAG2
	STAT2
	TMEM216
	TNFRSF11A
	TNFRSF1B
	TNFSF12
	TRAF3
	TRIM35
	TUBA4A
	TUBB4B
	UTP11L
	WDR46
	WDR5
	XRCC1
	YWHAG
