# Supplementary material for: Long Non-Coding RNAs Modulate Sjögren’s Syndrome Associated Gene Expression and Are Involved in the Pathogenesis of the Disease
Source: J Clin Med. 2019 Sep 1;8(9):1349. doi: 10.3390/jcm8091349 (PMC6780488; doi:10.3390/jcm8091349)
Supplement: Supplementary file 1 [file jcm-08-01349-s001.zip › Supplementary table 3 pSS.xlsx]

## Sheet: Foglio1
Supplementary table 3. Genes modulated in pSS patients that are targeted by the selected long non-coding RNAs.
CTD-2020K17.1	LINC00511	LINC00657	RP11-169K16.9	RP11-372K14.2	RP11-214O1.2
ABHD17C	ABCA2	ACTA1	AGO4	ABHD17C	ABHD17C
ACVR1B	ADA	ACTC1	AKIRIN1	ACVR1B	ADAM15
AGAP2	AGO4	ACVR1B	AMIGO1	AGO4	AGO4
AGO4	AKIRIN1	AGFG2	AMMECR1L	AMIGO1	ALKBH1
AGTRAP	AMIGO1	AHNAK	AP2A1	ARF6	ANKRD46
ANP32B	AMMECR1L	AKIRIN1	ARHGDIA	ATG4D	APBB3
APH1A	AP2A1	AMMECR1L	ARL2	ATM	ATXN7L3
ARF6	ARHGDIA	ANP32B	ATG9A	ATP13A1	BLOC1S6
ARHGAP1	ARHGEF18	AP2A1	ATXN2	ATP13A2	BTBD9
ATG4D	ARL2	ARF6	ATXN7L3	ATXN2L	BZW1
ATG9A	ATG9A	ARHGAP1	BFAR	BMF	C15orf39
ATP13A2	ATXN2	ARHGAP30	BMF	CLK2	C5orf51
BAK1	ATXN7L3	ASB6	BZW1	CLTC	CALU
BCL2L13	BACH2	ATF6B	C11orf24	CREBZF	CEBPD
C18orf32	BAK1	ATF7IP	C11orf68	CRKL	CEP135
CDC37	BAX	ATP5G2	CALU	CTGF	CHUK
CHD1	BFAR	B4GALT3	CD69	DCAF12	CTNS
CLK2	BLMH	BCL2L12	CEP85	DENND2C	CYB561D1
CLTC	BMF	BCL2L13	CHD2	DERL2	DPF2
COQ4	BZW1	BDP1	COPS2	DESI1	E2F2
CTDSP2	C11orf24	BMF	CRKL	EMC10	EDN1
DENND2C	C11orf68	BRI3	CRTC3	ERLIN1	EFHD2
DERL2	C4orf32	BSDC1	CYTH2	FER	EGLN2
DHRS13	CALU	C10orf54	DDTL	FPGS	FAM214B
ELOVL1	CAMKK2	C11orf24	DERL2	GCLC	GEMIN7
EMC10	CAPNS1	C16orf70	DESI1	GIGYF1	GPR137
ERLIN1	CCDC117	C18orf32	DYRK1B	GNG5	IDH2
FER	CD69	C19orf43	EGLN2	GPR89A	IKBKE
FKBP9	CHD2	C3orf18	EIF2B5	HIF1AN	KCTD21
FLI1	CLK2	CALU	FAM160B1	HMBOX1	KLHL6
FLOT2	CMTM7	CAMKK2	FAM189B	HNRNPA0	LDB1
FOSL1	COPS2	CAMTA2	FAM58A	KDM5B	LIMD2
FPGS	CPSF7	CAPN1	FOSL1	KLHL15	LIPT2
FRMD4A	CRKL	CARHSP1	FSTL1	LAT	LRRC20
GNAI2	CRTC3	CATSPERG	GEMIN6	LIN7C	2009-03-01
GNG5	CTDSP1	CBX8	HDGF	LSM14B	MBTPS2
GPR27	DAP	CCDC117	HELZ	MBD2	MFSD4
GPR89A	DCAF12	CD69	HMBOX1	MGAT4B	MIEF1
GREM1	DCAF12L1	CDC37	ISOC1	MINPP1	NEK9
HELZ	DENND2C	CEBPA	KLHL15	NAA40	NME6
HNRNPL	DERL2	CEBPD	LIPE	NR3C1	NRAS
HSPA1B	DESI1	CENPB	LRIG1	NXT2	NXT2
HSPA4	DEXI	CEP128	MAFK	ORAI3	P2RX1
IL6R	DPY19L3	CEP135	MAPK6	OTX1	PANX2
ING1	DUSP18	CEP41	2005-03-01	PARP12	PBX2
KMT2E	DYRK1B	CERK	2009-03-01	PLEKHA6	PEX11B
LIMD2	EGLN2	CFDP1	MT2A	PNPLA6	PIAS4
LIN7C	EIF2B5	CHAMP1	NFE2L1	RAB9B	PIGA
LMBR1L	EIF4E2	CHD1	NISCH	RASSF3	PLA2G15
LRRC8A	EIF4EBP2	CHD9	NRAS	RFX3	PLEKHO1
METAP1	ELOVL1	CHMP1A	NSUN4	RORA	POLR3D
MGAT4B	EMP2	CIC	PDK4	SBK1	PXMP4
MINPP1	FAM160B1	CISH	PEX5	SLC50A1	RAB11FIP4
MOB3C	FAM168B	CLPTM1L	PIM1	SPIN1	RCN1
MPV17	FAM189B	CLTC	PIP4K2C	SRRM1	RCSD1
MRPL43	FAM58A	CNOT7	PLA2G15	TBC1D22B	RGAG1
MTA2	FKBP4	COTL1	PNPLA6	TMEM215	RICTOR
NAA40	FOSL1	COX7B	PPM1D	TMEM248	SBK1
NDST1	FOXK2	COX8A	PPP2R1A	TRAF3	SH2B3
NFE2L1	FSTL1	CREBZF	PTPRJ	TRIB2	SLC12A9
NSF	GCNT1	CRKL	RAB35	TRIOBP	SLC30A1
ORAI3	GNG5	CSK	RAB4B	TWF1	SLC35D2
ORMDL3	GTPBP2	CSNK1G2	RAB9B	UBALD2	SMC1A
OSBPL9	HAPLN3	CTDSP1	RANBP3	VGLL4	SMCR8
OTX1	HDGF	CTDSP2	RASA1	WIPI2	SMUG1
PARP12	HELZ	CTSA	RASGRP3	WSB2	TMEM143
PLA2G15	HMBOX1	CYB561D1	RELA	YWHAG	TMEM234
PNPLA6	HN1L	DCAF12	RFX3	ZBTB20	TNFRSF1B
POMGNT1	IDH2	DENND2C	RORA	ZCCHC3	TRIB2
PPP1R10	IFFO1	DENND4B	RYBP	ZFYVE27	TRIOBP
PREB	ISOC1	DERL2	SGK1	ZIK1	TSPAN18
PRMT1	ISY1-RAB43	DESI1	SLC25A3	ZNF584	USP21
RAB43	KCTD15	DEXI	SMAD3	ZNF625	XKR8
RAB9B	KCTD5	DNAJC2	SPRYD3	ZNF776	YPEL2
RALY	KDM5B	DNAJC30	TEX261	ZSWIM4	ZBTB20
RANBP2	KLHDC3	DNAJC5	TMEM189		ZBTB8B
RANBP3	KLHL15	DPM2	TMEM189-UBE2V1		ZC3H3
RASSF3	KLHL28	DPY19L3	TMEM248		ZC3HAV1L
RCAN1	LAMTOR1	EDNRB	TMEM55B		ZCCHC3
RFX3	LIPE	EIF4EBP2	TNFAIP1		ZNF200
RPS6KA4	LRIG1	ELOVL1	TRIB2		ZNF512B
RRAS	LRRC59	ENO1	UCP2		ZNF641
SEPN1	LTBR	ENTHD2	URGCP		ZNF689
SGPP1	MAFK	EPB41	VPS4A		ZNF706
SGTA	2005-03-01	ERLIN1	WDR82		ZNF879
SIPA1	MAU2	FAM117A	WIPI2		ZSWIM4
SLC27A4	MAZ	FAM134A	ZBTB34
SLC44A2	MBNL1	FAM160A2	ZCCHC3
SNX12	MIF4GD	FAM219B	ZNF706
SP2	MRPL48	FAM78A	ZYX
SRRM1	MT2A	FAM89B
STK24	MXD4	FANCF
SURF4	NAA40	FAR1
TAF5	NARF	FBXL14
TANC2	NASP	FHL3
TANGO2	NFE2L1	FKBP4
TMEM164	NFIC	FLI1
TMEM189	NISCH	FOXK2
TMEM189-UBE2V1	NOVA2	FRMD4A
TMEM215	NR3C1	FTSJ2
TMUB2	NR4A3	FUBP3
TRAF3	NRBF2	G3BP2
TRAFD1	NSF	GATA2
TSPAN14	OGDH	GATA3
TSPAN18	OSBPL8	GCLC
TUBB	OSBPL9	GCNT1
UBALD2	PAQR8	GEMIN6
USF1	PCGF5	GNAI2
VAT1	PDCD6	GPR107
VPS4A	PDK2	GPR137B
WDR82	PDK4	GTDC1
WIPI2	PEX5	GTPBP1
ZEB1	PHF3	HDGF
ZFYVE27	PIAS4	HIF1AN
ZIK1	PIGA	HIST1H2BH
ZNF282	PIM1	HMBOX1
ZNF584	PIP4K2C	HN1
ZNF625	PLA2G15	IDH2
ZNF641	PNPLA6	IL15
ZNF776	PPM1D	IMPA2
	PPP1R3D	ING1
	PPP2R1A	ING2
	PRKCE	INO80E
	PRMT6	IRF5
	PTPRJ	IRF9
	PUF60	ITGA5
	RAB35	ITGB3BP
	RAB43	ITPRIPL2
	RAB4B	KAT6B
	RAB9B	KCTD21
	RALA	KDELR1
	RALY	KDM5B
	RANBP3	KLF2
	RCC2	KLHDC10
	RFX3	KLHL15
	RGP1	KLHL20
	RHOB	KLHL28
	RORA	KMT2B
	RRAGA	KMT2E
	RYBP	KXD1
	SGK1	LAMP1
	SH3GLB2	LCORL
	SHC1	LENG9
	SLC10A3	LETMD1
	SLC16A13	LFNG
	SLC22A5	LIN7C
	SLC25A15	LMBR1L
	SLC26A4	LMO2
	SLC39A1	LRIG1
	SLC43A2	LRRC20
	SLC6A6	LRRC59
	SLK	LSM14B
	SMAD3	LTB4R
	SMS	MAFK
	SNX1	MALL
	SORT1	MAP3K12
	SPIN1	MAPK6
	SPRYD3	38412
	STAG2	MBD2
	TAF5	MBNL1
	TBC1D22B	MBTPS2
	TERF2	METAP1
	TMEM164	MFNG
	TMEM169	MFSD9
	TMEM179B	MIEN1
	TMEM189	MINOS1
	TMEM189-UBE2V1	MINPP1
	TMEM248	MISP
	TMEM55B	MLX
	TMUB2	MOV10
	TNFAIP1	MTHFR
	TNFRSF11A	NAGK
	TNFRSF1A	NAGPA
	TRAFD1	NDRG1
	TRIB2	NDUFC1
	TSPAN14	NEU1
	TUBD1	NR4A3
	UCP2	NRAS
	URM1	NRBF2
	VAT1	NSF
	VHL	NSUN4
	VIPAS39	NUDCD2
	VPS4A	NXT2
	WDFY1	ORAI1
	WDR82	ORMDL3
	WIPI2	OSBPL9
	YPEL2	PANX2
	ZBTB34	PBX2
	ZCCHC3	PCGF5
	ZEB1	PDCL
	ZMIZ1	PDIA4
	ZNF282	PFN1
	ZNF512B	PIAS4
	ZYX	PIGA
		PIM1
		PIP4K2B
		PLEKHO2
		POLK
		PPP1R18
		PPP1R37
		PRICKLE1
		PRKCE
		PRMT6
		PRRG4
		PTPRJ
		PWWP2A
		RAB32
		RAB4B
		RAB7A
		RABGGTA
		RASA1
		RASSF3
		RCC2
		RELA
		RGP1
		RGS14
		RHOC
		RHOQ
		RIMKLB
		RNF166
		RNF220
		RPS6KA1
		RPS6KA4
		RRAGA
		SCAMP2
		SDF2L1
		40057
		SERTAD3
		SGPP1
		SH2B1
		SH2B3
		SH3BGRL3
		SH3GLB2
		SKIV2L2
		SLC17A5
		SLC22A5
		SLC25A3
		SLC30A1
		SLC35C1
		SLC38A2
		SLC39A1
		SLC45A3
		SLC48A1
		SLC7A7
		SNAPIN
		SNX12
		SNX17
		SPI1
		SPIN1
		SPIN3
		SPOP
		SPRYD3
		SRSF9
		STAG2
		STK19
		STX4
		SURF4
		SWSAP1
		SYNGR2
		TBC1D10B
		TBC1D10C
		TBC1D17
		TFDP1
		TM6SF1
		TMED4
		TMEM115
		TMEM127
		TMEM143
		TMEM164
		TMEM189
		TMEM189-UBE2V1
		TMEM203
		TMEM216
		TMEM229B
		TMEM91
		TMUB2
		TNFAIP1
		TNFRSF1B
		TPRG1L
		TRAF3
		TRIB2
		TSPAN14
		TSPAN17
		TSPAN31
		TSPAN33
		TUBGCP3
		TWF1
		UBE2I
		UBE2M
		UBE2R2
		UBXN1
		UCP3
		UNC80
		VKORC1L1
		VOPP1
		WDR5
		WDR82
		WIPI2
		YPEL2
		YWHAG
		ZBED4
		ZBTB20
		ZCCHC3
		ZDHHC21
		ZDHHC7
		ZDHHC9
		ZEB1
		ZFYVE21
		ZNF148
		ZNF200
		ZNF217
		ZNF574
		ZNF706
