# Supplementary material for: Long Non-Coding RNAs Modulate Sjögren’s Syndrome Associated Gene Expression and Are Involved in the Pathogenesis of the Disease
Source: J Clin Med. 2019 Sep 1;8(9):1349. doi: 10.3390/jcm8091349 (PMC6780488; doi:10.3390/jcm8091349)
Supplement: Supplementary file 1 [file jcm-08-01349-s001.zip › Supplementary table 2 pSS.def.xlsx]

## Sheet: Foglio1
Supplementary table 2. Long non-coding RNAs modulated in pSS patients versus healthy controls.
Gene Symbol	Description	Fold Change	P-value	Public Gene IDs
HEIH	hepatocellular carcinoma up-regulated EZH2-associated long non-coding RNA	3.56	0.0004	NR_045680
LINC01272	long intergenic non-protein coding RNA 1272	3.27	0.0028	NM_001278655
DARS-AS1	DARS antisense RNA 1	3.2	0.0001	NR_110199
RP4-539M6.21	novel transcript, sense intonic to	3.09	0.0035	ENST00000608952.1
XXbac-BPG181B23.7	novel transcript	2.97	9e-05	ENST00000606743.1
LENG8-AS1	LENG8 antisense RNA 1	2.8	0.0024	NR_126418
CTD-2020K17.1	novel transcript, antisense to FMNL1	2.71	4.76e-05	ENST00000585471.1
RP11-356J5.12	uncharacterized LOC283140	2.7	0.0035	NR_126004
ASB16-AS1	ASB16 antisense RNA 1	2.53	0.0002	NR_049729
RP11-848P1.2	novel transcript, sense intronic RNF135	2.46	0.0001	ENST00000580979.1
RP1-159A19.4	putative novel transcript	2.38	0.0022	ENST00000443579.1
RP11-78A19.3	novel transcript, antisense GNAL	2.37	0.0088	ENST00000586474.1
LINC00173	long intergenic non-protein coding RNA 173	2.29	0.0006	NR_027345
RP11-617F23.1	novel transcript, antisense to ZNF710	2.28	0.0026	ENST00000558334.1
LINC01061	long intergenic non-protein coding RNA 1061	2.26	0.0023	NR_037596
CTD-2021H9.1	novel transcript	2.24	0.0022	ENST00000552098.1
RP11-401N18.1	novel transcript	2.24	0.0037	ENST00000603280.1
ZBED5-AS1	ZBED5 antisense RNA 1	2.22	0.0023	NR_034137
CARD8-AS1	CARD8 antisense RNA 1	2.2	0.0023	NR_040599
LINC01399	long intergenic non-protein coding RNA 1399	2.2	0.0027	NR_126356
MMP24-AS1	MMP24 antisense RNA 1	2.17	0.0021	NR_102705
RP11-25K19.1	novel transcript	2.17	0.0058	ENST00000517898.1
CTC-429P9.2	novel transcript	2.16	0.0005	ENST00000597226.1
RP3-525N10.2	uncharacterized LOC101928307	2.16	0.0022	NR_125872
RP5-1065J22.8	novel transcript antisense to TMEM167B	2.1	0.0016	ENST00000608574.1
RP11-110I1.12	novel transcript	2.06	0.001	ENST00000526453.1
NIPBL-AS1	NIPBL antisense RNA 1 (head to head)	2.05	0.0088	NR_046262
RPARP-AS1	RPARP antisense RNA 1	2.04	0.0006	NR_038937
LOC100505942	uncharacterized LOC100505942	2.03	0.0098	NR_104656
RP11-162G10.5	putative novel transcript	2.02	0.0029	ENST00000429214.1
RP11-204E9.1	putative novel transcript	2.02	0.0017	ENST00000447728.1
RP11-502I4.3	novel transcript	2.01	0.0037	ENST00000604760.1
XXbac-B33L19.4	putative novel transcript	1.99	0.0097	ENST00000458154.1
SLX1A-SULT1A3	SLX1A-SULT1A3 readthrough (NMD candidate)	1.99	0.0099	BC014471
RP11-355B11.2	novel transcript, antisense to XPO1	1.98	0.0015	ENST00000603028.1
HCG26	Homo sapiens HLA complex group 26 (non-protein coding) (HCG26), long non-coding RNA.	1.97	0.0066	NR_002812_4
RP11-211G3.2	novel transcript	1.97	0.0015	ENST00000450760.1
AC004791.2	uncharacterized LOC102724279	1.97	0.0002	NM_001302493
RP11-429P3.3	novel transcript, antisense to HEATR3	1.96	0.0023	ENST00000568130.2
LINC00294	long intergenic non-protein coding RNA 294	1.93	0.0006	NR_015451
RP5-945F2.2	novel transcript	1.93	0.0004	ENST00000424888.2
RP11-390P2.4	Transcript Identified by AceView, Entrez Gene ID(s) 441172	1.92	0.001	NR_033896
SENCR	smooth muscle and endothelial cell enriched migration/differentiation-associated long non-coding RNA	1.89	0.0053	NR_038908
RP11-703I16.1	novel transcript, antisense IMPA2	1.88	0.0053	ENST00000587619.1
RORB-AS1	RORB antisense RNA 1	1.88	0.0053	NR_125791
RP5-1028K7.2	novel transcript	1.86	0.0077	ENST00000577557.1
RP5-1159O4.2	uncharacterized LOC101927391	1.85	0.0009	NR_110084
RP13-977J11.2	uncharacterized LOC100996246	1.84	0.0078	ENST00000538731
LINC00657	long intergenic non-protein coding RNA 657	1.82	0.0007	NR_027451
NNT-AS1	NNT antisense RNA 1	1.81	0.0035	NR_073113
CTC-428G20.6	novel transcript antisense to PGGT1B	1.8	0.0048	ENST00000606615.1
PSMB8-AS1	PSMB8 antisense RNA 1 (head to head)	1.8	0.0056	NR_037173
RP11-242D8.1	novel transcript	1.8	0.0015	NR_110868
RP5-1195D24.1	novel transcript	1.79	0.0067	ENST00000422574.1
RP11-875O11.1	novel transcript, antisense to RHOBTB2	1.79	0.0071	ENST00000502083.2
LOC100134868	uncharacterized LOC100134868	1.78	0.0043	NR_004846
RP11-1041F24.1	novel transcript	1.76	0.0086	ENST00000550035.1
RP11-476H20.1	putative novel transcript	1.76	0.0075	ENST00000435554.1
CTD-2526A2.2	novel transcript	1.75	0.0044	ENST00000562672.2
RP11-169K16.9	uncharacterized LOC729614	1.73	0.0082	NR_024279
LINC01336	long intergenic non-protein coding RNA 1336	1.72	0.0066	NR_126375
LINC00963	long intergenic non-protein coding RNA 963	1.72	0.0038	NR_038955
RP11-14I17.3	novel transcript	1.71	0.0048	ENST00000518031.1
LOC100133091	uncharacterized LOC100133091	1.7	0.004	NR_029411
CTA-125H2.1	putative novel transcript	1.68	0.0097	ENST00000436423.1
CTD-2085J24.3	novel transcript, antisense to SLC7A9	1.67	0.0051	ENST00000590069.1
ERICH6-AS1	ERICH6 antisense RNA 1	1.66	0.0059	NR_121674
STX16-NPEPL1	STX16-NPEPL1 readthrough (NMD candidate)	1.65	0.0036	NR_037945
RP11-196G18.22	novel transcript sense overlapping HIST2H2AA3	1.64	0.0029	ENST00000564237.1
RP11-180I4.2	putative novel transcript	1.64	0.0095	ENST00000422343.1
ATP13A5-AS1	ATP13A5 antisense RNA 1	1.62	0.0037	NR_046758
RP11-467D6.1	novel transcript, antisense to CDC2L5	1.62	0.0062	ENST00000569710.1
RP11-326C3.10	novel transcript, antisense to IFITM3	1.61	0.0082	ENST00000534271.1
LINC00265-2P	long intergenic non-protein coding RNA 265-2, pseudogene [Source:HGNC Symbol	1.6	0.0092	ENST00000413372
LINC01140	long intergenic non-protein coding RNA 1140	1.59	0.0042	NR_026985
LINC00324	long intergenic non-protein coding RNA 324	1.58	0.0071	NR_026951
RP11-395F4.1	novel transcript	1.58	0.0094	ENST00000505575.1
OVOL1-AS1	OVOL1 antisense RNA 1	1.57	0.0084	NR_108085
CTC-435M10.10	novel transcript, sense intronic to BCKDHA	1.56	0.0076	ENST00000598988.1
PTPRJ-AS1	PTPRJ antisense RNA 1	1.55	0.0074	ENST00000533964.1
RP3-337D23.3	putative novel transcript	1.54	0.0087	ENST00000359838.3
RP11-4L24.3	novel transcript	1.53	0.0092	OTTHUMT00000478820
LOC439994	uncharacterized LOC439994	1.52	0.0091	NR_029408
OSBPL10-AS1	OSBPL10 antisense RNA 1	1.51	0.0031	NR_049771
TUB-AS1	TUB antisense RNA 1	-1.54	0.0063	NR_120537
RP11-94C24.6	novel transcript	-1.56	0.0047	ENST00000502300.1
RP11-265N6.2	novel transcript, antisense to HAUS2	-1.56	0.0089	ENST00000561902.1
KCNQ1DN	KCNQ1 downstream neighbor (non-protein coding)	-1.58	0.0047	NR_024627
RP11-109P6.2	putative novel transcript	-1.6	0.0057	ENST00000522408.1
LINC01426	long intergenic non-protein coding RNA 1426	-1.61	0.009	NR_038885
RP11-182L7.1	novel transcript, antisense to AGBL1	-1.61	0.0079	ENST00000558699.1
LINC00362	long intergenic non-protein coding RNA 362	-1.62	0.0058	ENST00000414345.2
RP11-363J20.1	novel transcript	-1.63	0.0067	ENST00000554898.1
ZBTB40-IT1	ZBTB40 intronic transcript 1 (non-protein coding)	-1.63	0.0085	ENST00000438551.1
RP11-25C19.3	novel transcript	-1.66	0.0061	ENST00000443652.1
RP11-326L9.1	novel transcript	-1.66	0.0038	OTTHUMT00000474637
RP11-463O9.9	novel transcript	-1.68	0.0067	ENST00000602739.1
RP11-801I18.1	novel transcript	-1.68	0.0021	ENST00000565962.1
RP11-300G22.2	novel transcript	-1.69	0.005	ENST00000557964.1
RP11-207C16.4	putative novel transcript	-1.69	0.0035	ENST00000426764.1
MYCBP2-AS2	MYCBP2 antisense RNA 2	-1.7	0.0017	ENST00000428716.2
RP11-497G19.1	novel transcript	-1.7	0.0092	ENST00000546835.1
CTD-2547H18.1	novel trancript	-1.71	0.0048	ENST00000530190.1
RP11-785H5.2	novel transcript	-1.71	0.0099	ENST00000543969.1
CTC-501O10.1	novel transcript	-1.72	0.0068	ENST00000593169.1
RP1-68D18.4	novel transcript	-1.72	0.005	ENST00000528869.1
RP11-806L2.6	novel transcript antisense to ENOSF1	-1.72	0.0064	ENST00000580007.1
RP11-154H23.5	novel transcript, antisense to FOXP1	-1.72	0.009	OTTHUMT00000476291
RP11-875H7.2	novel transcript	-1.74	0.0029	ENST00000465946.1
NDUFV2-AS1	NDUFV2 antisense RNA 1	-1.75	0.0086	NR_110771
RP5-1039K5.16	novel transcript	-1.75	0.0055	ENST00000410099.1
SRRM2-AS1	SRRM2 antisense RNA 1	-1.75	0.004	NR_027274
RP11-109G23.3	novel transcript, antisense to BMP2K	-1.76	0.0091	ENST00000564925.1
AC012451.1	putative novel transcript	-1.76	0.01	ENST00000412312.1
SEPSECS-AS1	SEPSECS antisense RNA 1 (head to head)	-1.76	0.0084	NR_037934
AC127904.2	novel transcript	-1.79	0.0013	ENST00000432047.3
RP5-855D21.3	novel transcript, sense intronic to ZNF596	-1.79	0.0047	ENST00000609090.1
RP11-677O4.6	novel transcript	-1.81	0.0081	ENST00000589395.1
AC020743.2	putative novel transcript	-1.82	0.0043	ENST00000454877.1
CASC8	cancer susceptibility candidate 8 (non-protein coding)	-1.83	0.0031	NR_024393
RP4-676J13.2	novel transcript	-1.84	0.0083	ENST00000420766.1
RP11-197M22.2	novel transcript, sense intronic to RSU1	-1.85	0.004	ENST00000421480.2
RP11-403H13.1	novel transcript	-1.86	0.0045	ENST00000445708.1
AC012074.2	putative novel transcript	-1.86	0.0087	ENST00000431557.1
CTB-11I22.2	novel transcript	-1.86	0.0044	ENST00000520323
FTO-IT1	FTO intronic transcript 1	-1.89	0.0096	NR_103838
RP11-526H11.1	novel transcript	-1.89	0.0041	ENST00000580057.1
RP11-269F20.1	putative novel transcript	-1.89	0.0026	ENST00000439849.1
UBAC2-AS1	UBAC2 antisense RNA 1	-1.89	0.0033	NR_036531
RP11-584P21.2	novel transcript	-1.89	0.0064	NR_110747
RP11-165M1.2	novel transcript sense intronic to a novel protein	-1.9	0.0034	ENST00000561528.1
RP3-377H17.2	novel transcript	-1.91	0.008	ENST00000512511.2
RP11-36B15.1	putatitive novel transcript	-1.91	0.0023	ENST00000503034.1
RP1-287H17.1	putative novel transcript	-1.91	0.0006	ENST00000447557.1
RP11-508N12.2	uncharacterized LOC340512	-1.91	0.0011	NR_126029
RP11-359C24.1	DPYD intronic transcript 1 (non-protein coding)	-1.94	0.0044	ENST00000424982.1
RORA-AS1	RORA antisense RNA 1	-1.94	0.01	NR_120339
LINC00511	long intergenic non-protein coding RNA 511	-1.95	0.0084	NR_036488
RP11-206L10.9	novel transcript	-1.95	0.0043	ENST00000358533.2
AC005534.8	novel transcript	-1.97	0.0019	ENST00000455709.1
RP11-469M7.1		-1.97	0.0066	ENST00000568571.1
RP1-153P14.5	novel transcript	-1.99	0.0025	ENST00000414875.2
RP11-561B11.3	novel transcript	-1.99	0.0005	ENST00000555024.1
RP11-573E11.2	novel transcript	-1.99	0.0019	ENST00000526616.1
RP11-266A24.1	novel transcript	-2	0.0078	ENST00000530576.1
RP11-267M23.3	novel transcript	-2	0.0014	ENST00000521010.1
RP11-109E24.2	novel transcript, antisense to ATP8A1	-2.01	0.0014	ENST00000562054.1
LOC101927533	uncharacterized LOC101927533	-2.01	0.0011	ENST00000606556
RP11-983P16.4	novel transcript, antisense to TENC1 & EIF4B	-2.04	0.0015	ENST00000549388
RP11-372K14.2	novel transcript, antisense to SH3D19	-2.05	0.0041	ENST00000603472.1
RP11-158J3.2	novel transcript, sense overlapping HTR1A	-2.05	0.0073	ENST00000502882.1
RP11-981P6.1	novel transcript, antisense to ATP2B1	-2.07	0.0006	ENST00000552778.1
PRKX-AS1	PRKX antisense RNA 1	-2.07	0.005	NR_046643
RP1-5O6.4	putative novel transcript, sense intronic to CSNK1E	-2.07	0.0005	ENST00000454123.1
CTD-2260A17.1	putative novel transcript	-2.08	0.0017	ENST00000512856.1
RP11-214O1.2	novel transcript	-2.08	0.01	NR_026880
RP11-973F15.2	novel transcript	-2.09	0.0054	ENST00000577765.1
CTC-482H14.5	novel transcript, antisense to PTPRS	-2.1	0.0008	ENST00000592429.1
RP11-138A9.1	novel transcript	-2.14	0.0076	ENST00000605249.1
RP11-423P10.2	novel transcript	-2.14	0.0009	ENST00000606229.1
RP11-521L9.2	novel transcript, sense intronic to transmembrane and coiled-coil domains 7 TMCO7	-2.15	0.0037	ENST00000568179.1
ITPKB-AS1	ITPKB antisense RNA 1	-2.17	0.0007	ENST00000453525.1
CTD-2011F17.2	novel transcript	-2.17	0.0004	ENST00000529298.1
LOC284581	uncharacterized LOC284581	-2.2	0.0094	NR_046097
LINC01572	long intergenic non-protein coding RNA 1572	-2.26	0.0019	NR_126330
FOXP1-IT1	FOXP1 intronic transcript 1 (non-protein coding)	-2.28	0.0016	ENST00000498714.1
RP11-350G8.5	novel transcript	-2.28	0.0016	ENST00000424435.1
RP5-1021I20.6	novel transcript	-2.3	0.0041	ENST00000602874.1
KCNQ5-IT1	KCNQ5 intronic transcript 1	-2.33	0.0002	NR_120503
RP11-44N11.1	novel transcript	-2.33	0.0009	ENST00000521482.1
PRCAT47	prostate cancer-associated 47	-2.38	0.001	NR_131947
LINC00515	long intergenic non-protein coding RNA 515	-2.4	0.0045	NR_024092
RP11-373D23.2	novel transcript, sense intronic to FOSL2	-2.41	0.0096	ENST00000604052.1
RP11-498P14.5	novel transcript	-2.45	0.0001	ENST00000366109.2
CTC-505O3.3	novel transcript	-2.49	0.0016	ENST00000333482.4
RP11-707P17.1	novel transcript, antisense to DMXL2	-2.49	0.01	ENST00000561007.1
KB-1958F4.1	novel transcript, sense intronic to PGCP	-2.49	0.001	ENST00000602771.1
RP11-888D10.4	novel transcript, sense intronic to ANKRD12	-2.53	0.0005	ENST00000609701.1
AC106053.1	novel transcript	-2.57	0.0071	ENST00000431697.1
LINC00260	long intergenic non-protein coding RNA 260	-2.64	0.0062	NR_046213
RP11-313P22.1	novel transcript, antisense to GRIK1	-2.65	0.0075	ENST00000608759.1
RP11-567J24.4	novel transcript, sense intronic to GRK5	-2.67	0.0001	ENST00000421206.1
RP11-697N18.4	novel transcript, sense intronic to KIAA0146	-2.7	0.0014	ENST00000602578.1
LINC00264	long intergenic non-protein coding RNA 264	-2.72	0.0026	NR_026793
RP11-214O1.3	novel transcript	-2.72	0.0021	ENST00000584683.1
SLC8A1-AS1	SLC8A1 antisense RNA 1	-2.76	0.0025	NR_038441
RP11-519C12.1	novel transcript, inronic to KIAA1370	-2.77	0.0008	ENST00000566282.1
RP11-300J18.2	novel trancript, antisense to GPR65	-2.8	0.0045	ENST00000554433.1
RP11-115H15.2	novel transcript, sense intronic to MED13L	-2.85	0.0044	ENST00000549373.1
RP11-16E23.3	novel transcript, intronic to DENND4A	-2.93	0.0018	ENST00000567396.1
RP11-1151B14.4	novel transcript, antisense to ALPK2	-3.04	0.0015	ENST00000591360.1
RP11-446N19.1	novel transcript	-3.05	0.0003	NR_125377
PLCB1-IT1	PLCB1 intronic transcript 1 (non-protein coding)	-3.09	0.0027	ENST00000441231.1
RP11-75L1.1	novel transcript	-3.21	0.0054	ENST00000541404.1
RP11-253I19.3	novel transcript	-3.23	0.0026	ENST00000544086.1
LOC100506076	uncharacterized LOC100506076	-3.62	0.0011	NR_103732
RP11-360I2.1	novel transcript	-3.79	0.0002	ENST00000606105.1
AOAH-IT1	AOAH intronic transcript 1	-3.96	0.0011	NR_046764
RP6-99M1.3	novel transcript	-11.23	0.0038	ENST00000602277.1
