# Supplementary material for: Long Non-Coding RNAs Modulate Sjögren’s Syndrome Associated Gene Expression and Are Involved in the Pathogenesis of the Disease
Source: J Clin Med. 2019 Sep 1;8(9):1349. doi: 10.3390/jcm8091349 (PMC6780488; doi:10.3390/jcm8091349)
Supplement: Supplementary file 1 [file jcm-08-01349-s001.zip › Supplementary table 1 pSS.def.xlsx]

## Sheet: SSLunardi_Coding_MC_3329
Supplementary table 1. Genes modulated in pSS patients versus healthy subjects.
Gene Symbol	Description	Fold Change	P-value	Public Gene IDs
SEPT1	septin 1	5.16	0.0001	NM_052838
MARCH2	membrane associated ring finger 2	1.95	0.0022	NM_001005415
MARCH5	membrane associated ring finger 5	1.9	0.0013	NM_017824
MARCH9	membrane associated ring finger 9	2.05	0.0059	NM_138396
SEPT9	septin 9	2.35	0.0005	NM_001113491
AARS2	alanyl-tRNA synthetase 2, mitochondrial	1.83	0.0009	NM_020745
AATF	apoptosis antagonizing transcription factor	1.61	0.0032	NM_012138
ABCA2	ATP binding cassette subfamily A member 2	2.16	0.0091	NM_001606
ABCA7	ATP binding cassette subfamily A member 7	3.03	1.8e-06	NM_019112
ABCB4	ATP binding cassette subfamily B member 4	-1.78	0.0051	NM_000443
ABCD1	ATP binding cassette subfamily D member 1	1.68	0.0099	NM_000033
ABCD4	ATP binding cassette subfamily D member 4	1.99	0.0007	NM_005050
ABHD12	abhydrolase domain containing 12	1.96	0.0019	NM_001042472
ABHD16A	abhydrolase domain containing 16A	1.73	0.0021	NM_001177515
ABHD17AP6	abhydrolase domain containing 17A pseudogene 6 [Source:HGNC Symbol	2.49	0.0014	ENST00000458502
ABHD17C	abhydrolase domain containing 17C	1.58	0.0077	NM_021214
ABI3	ABI family, member 3	2.75	0.0007	NM_001135186
ABTB1	ankyrin repeat and BTB (POZ) domain containing 1	4	0.0008	NM_032548
AC006386.1	Uncharacterized protein [Source:UniProtKB/TrEMBL	1.86	0.0066	uc065cwe.1
ACAA1	acetyl-CoA acyltransferase 1	1.59	0.0054	NM_001130410
ACAD8	acyl-CoA dehydrogenase family, member 8	1.61	0.0046	NM_014384
ACADS	acyl-CoA dehydrogenase, C-2 to C-3 short chain	2.02	0.0029	NM_000017
ACD	adrenocortical dysplasia homolog (mouse)	1.66	0.0018	NM_001082486
ACE	angiotensin I converting enzyme	1.53	0.0082	NM_000789
ACLY	ATP citrate lyase	1.73	0.0028	NM_001096
ACOT8	acyl-CoA thioesterase 8	1.79	0.0016	NM_005469
ACP2	acid phosphatase 2, lysosomal	2.73	0.0001	NM_001302489
ACP5	acid phosphatase 5, tartrate resistant	1.77	0.002	NM_001111034
ACSF3	acyl-CoA synthetase family member 3	1.99	0.0047	NM_001127214
ACSS1	acyl-CoA synthetase short-chain family member 1	3.29	0.0002	NM_001252675
ACSS2	acyl-CoA synthetase short-chain family member 2	2.13	0.0013	NM_001076552
ACSS3	acyl-CoA synthetase short-chain family member 3	2.77	0.0046	NM_024560
ACTA1	actin, alpha 1, skeletal muscle	2.01	0.0013	NM_001100
ACTB	actin, beta	4.02	0.0005	NM_001101
ACTBP11	actin, beta pseudogene 11 [Source:HGNC Symbol	3.18	0.0003	ENST00000436287
ACTC1	actin, alpha, cardiac muscle 1	1.61	0.0041	NM_005159
ACTG1P1	actin gamma 1 pseudogene 1	1.66	0.001	OTTHUMT00000317423
ACTG1P16	actin gamma 1 pseudogene 16 [Source:HGNC Symbol	1.69	0.0034	ENST00000564713
ACTG1P23	actin gamma 1 pseudogene 23 [Source:HGNC Symbol	1.9	0.0034	ENST00000437653
ACTN4	actinin, alpha 4	2.57	0.002	NM_004924
ACTR1B	ARP1 actin-related protein 1 homolog B, centractin beta (yeast)	2.39	9.7e-05	NM_005735
ACVR1B	activin A receptor type IB	3.14	1.56e-05	NM_004302
ADA	adenosine deaminase	2.04	0.0052	NM_000022
ADAM15	ADAM metallopeptidase domain 15	3.59	5.91e-05	NM_001261464
ADAM28	ADAM metallopeptidase domain 28	-2.51	0.0021	NM_001304351
ADAM8	ADAM metallopeptidase domain 8	3.13	7.25e-06	NM_001109
ADAR	adenosine deaminase, RNA-specific	3.15	0.0048	NM_001025107
ADCK4	aarF domain containing kinase 4	1.96	0.0068	NM_001142555
ADCY7	adenylate cyclase 7	4.24	1.57e-05	NM_001114
ADGRE2	adhesion G protein-coupled receptor E2	2.14	0.0022	NM_001271052
ADGRE5	adhesion G protein-coupled receptor E5	2.07	0.001	NM_001025160
ADGRF4	adhesion G protein-coupled receptor F4	2.01	0.0005	NM_153838
ADRBK1	adrenergic, beta, receptor kinase 1	2.27	0.0017	NM_001619
ADRM1	adhesion regulating molecule 1	3.03	3.86e-06	NM_001281437
AES	amino-terminal enhancer of split	2.27	0.0015	NM_001130
AGAP2	ArfGAP with GTPase domain, ankyrin repeat and PH domain 2	1.96	0.0088	NM_001122772
AGFG2	ArfGAP with FG repeats 2	1.97	0.0053	NM_006076
AGO4	argonaute RISC catalytic component 4	1.71	0.0087	NM_017629
AGPAT1	1-acylglycerol-3-phosphate O-acyltransferase 1	1.81	0.0065	NM_006411
AGPAT2	1-acylglycerol-3-phosphate O-acyltransferase 2	2.1	0.0028	NM_001012727
AGPAT3	1-acylglycerol-3-phosphate O-acyltransferase 3	2.41	0.0003	NM_001037553
AGTRAP	angiotensin II receptor-associated protein	1.54	0.0047	NM_001040194
AHI1	Abelson helper integration site 1	-1.9	0.0025	NM_001134830
AHNAK	AHNAK nucleoprotein	2.94	0.0001	NM_001620
AHSA1	AHA1, activator of heat shock 90kDa protein ATPase homolog 1 (yeast)	1.75	0.0072	NM_012111
AIMP2	aminoacyl tRNA synthetase complex-interacting multifunctional protein 2	1.86	0.0035	NM_006303
AIP	aryl hydrocarbon receptor interacting protein	1.96	0.0005	NM_001302959
AKAP8L	A kinase (PRKA) anchor protein 8-like	1.66	0.0012	NM_001291478
AKAP9	A kinase (PRKA) anchor protein 9	-3.05	7.86e-05	NM_005751
AKIRIN1	akirin 1	2	0.0012	NM_001136275
AKIRIN2	akirin 2	2.22	0.0063	NM_018064
AKR1A1	aldo-keto reductase family 1, member A1 (aldehyde reductase)	1.98	0.0011	NM_001202413
AKR1B1	aldo-keto reductase family 1, member B1 (aldose reductase)	1.84	0.0039	NM_001628
AKT2	v-akt murine thymoma viral oncogene homolog 2	3.04	0.0006	NM_001243027
ALAS1	5-aminolevulinate synthase 1	3.01	0.0004	NM_000688
ALDH16A1	aldehyde dehydrogenase 16 family, member A1	1.68	0.0044	NM_001145396
ALDH3B1	aldehyde dehydrogenase 3 family, member B1	1.88	0.0033	NM_000694
ALG1	ALG1, chitobiosyldiphosphodolichol beta-mannosyltransferase	1.79	0.0017	NM_019109
ALG14	ALG14, UDP-N-acetylglucosaminyltransferase subunit	2.31	0.0032	NM_001305242
ALG1L10P	asparagine-linked glycosylation 1-like 10, pseudogene [Source:HGNC Symbol	1.52	0.0049	ENST00000437882
ALG6	ALG6, alpha-1,3-glucosyltransferase	2	0.002	NM_013339
ALKBH1	alkB homolog 1, histone H2A dioxygenase	2.36	0.0023	NM_006020
ALKBH6	alkB homolog 6	2.86	0.0002	NM_001297701
ALKBH7	alkB homolog 7	2.25	0.0015	NM_032306
ALOX5	arachidonate 5-lipoxygenase	2.57	0.0072	NM_000698
ALPK1	alpha kinase 1	2.26	0.0097	NM_001102406
AMBRA1	autophagy/beclin-1 regulator 1	1.63	0.0063	NM_001267782
AMIGO1	adhesion molecule with Ig-like domain 1	2.65	0.0076	NM_020703
AMMECR1L	AMMECR1 like	1.86	0.0017	NM_001199140
ANGEL1	angel homolog 1 (Drosophila)	1.83	0.0025	NM_015305
ANKDD1A	ankyrin repeat and death domain containing 1A	1.63	0.0083	NM_182703
ANKRD22	ankyrin repeat domain 22	2.33	0.0019	NM_144590
ANKRD36	ankyrin repeat domain 36	-2.54	0.0028	NM_001164315
ANKRD36B	ankyrin repeat domain 36B	-2.33	0.0043	NM_025190
ANKRD36C	ankyrin repeat domain 36C	-2.31	0.0017	NM_001310154
ANKRD37	ankyrin repeat domain 37	1.67	0.0068	NM_181726
ANKRD46	ankyrin repeat domain 46	-1.84	0.0017	NM_001270377
ANKRD55	ankyrin repeat domain 55	2.83	0.0065	NM_024669
ANKS1B	ankyrin repeat and sterile alpha motif domain containing 1B	1.78	0.0056	NM_001204065
ANP32B	acidic nuclear phosphoprotein 32 family member B	2.34	0.0006	NM_006401
ANTXR2	anthrax toxin receptor 2	-2.27	0.0025	NM_001145794
ANXA6	annexin A6	2.65	0.0018	NM_001155
AP1G2	adaptor-related protein complex 1, gamma 2 subunit	1.82	0.0037	NM_001282474
AP1M1	adaptor-related protein complex 1, mu 1 subunit	2.39	1.86e-05	NM_001130524
AP2A1	adaptor-related protein complex 2, alpha 1 subunit	1.87	0.0046	NM_014203
AP2A2	adaptor-related protein complex 2, alpha 2 subunit	2.41	0.0008	NM_012305
AP2S1	adaptor-related protein complex 2 sigma 1 subunit	1.67	0.0058	NM_001301076
AP4M1	adaptor-related protein complex 4, mu 1 subunit	1.58	0.0041	NM_004722
APBB3	amyloid beta (A4) precursor protein-binding, family B, member 3	2.56	0.0003	NM_006051
APEH	acylaminoacyl-peptide hydrolase	2.19	0.0003	NM_001640
APH1A	APH1A gamma secretase subunit	1.7	0.0079	NM_001077628
APH1B	APH1B gamma secretase subunit	1.62	0.0054	NM_001145646
APOA1BP	apolipoprotein A-I binding protein	2.41	0.0014	NM_144772
APOBEC3C	apolipoprotein B mRNA editing enzyme, catalytic polypeptide-like 3C	1.68	0.0062	NM_014508
APOBEC3F	apolipoprotein B mRNA editing enzyme, catalytic polypeptide-like 3F	1.96	0.0035	NM_001006666
APOBR	apolipoprotein B receptor	3.78	6.29e-05	NM_018690
APOL1	apolipoprotein L1	2.14	0.0053	NM_001136540
APOL2	apolipoprotein L, 2	2.13	0.0003	NM_030882
APOL3	apolipoprotein L, 3	1.71	0.0051	NM_014349
APRT	adenine phosphoribosyltransferase	1.85	0.0049	NM_000485
ARF6	ADP-ribosylation factor 6	1.53	0.0083	NM_001663
ARFRP1	ADP-ribosylation factor related protein 1	2.16	0.0083	NM_001134758
ARHGAP1	Rho GTPase activating protein 1	1.78	0.0036	NM_004308
ARHGAP15	Rho GTPase activating protein 15	-1.95	0.0017	NM_018460
ARHGAP30	Rho GTPase activating protein 30	2.81	0.0003	NM_001025598
ARHGAP4	Rho GTPase activating protein 4	2.31	0.0016	NM_001164741
ARHGAP9	Rho GTPase activating protein 9	3.38	4.13e-05	NM_001080156
ARHGDIA	Rho GDP dissociation inhibitor (GDI) alpha	1.92	0.0039	NM_001185077
ARHGEF1	Rho guanine nucleotide exchange factor 1	2.48	0.0092	NM_004706
ARHGEF10L	Rho guanine nucleotide exchange factor 10 like	1.71	0.0056	NM_001011722
ARHGEF18	Rho/Rac guanine nucleotide exchange factor 18	1.51	0.0081	NM_001130955
ARHGEF5	Rho guanine nucleotide exchange factor 5	2.34	0.0099	NM_005435
ARIH2OS	ariadne homolog 2 opposite strand	1.92	0.005	NM_001123040
ARL2	ADP-ribosylation factor like GTPase 2	1.68	0.0023	NM_001199745
ARL6IP4	ADP-ribosylation factor like GTPase 6 interacting protein 4	1.99	0.0022	NM_001002251
ARMC6	armadillo repeat containing 6	2.21	0.0008	NM_001199196
ARMCX6	armadillo repeat containing, X-linked 6	1.51	0.0075	NM_001009584
ARNTL2	aryl hydrocarbon receptor nuclear translocator-like 2	2.56	0.0039	NM_001248002
ARPC1B	actin related protein 2/3 complex subunit 1B	3.53	0.0001	NM_005720
ARPC4	actin related protein 2/3 complex subunit 4	2.01	0.0006	NM_001024959
ARRDC1	arrestin domain containing 1	1.78	0.003	NM_152285
ARRDC2	arrestin domain containing 2	2.63	0.0002	NM_001025604
ARSA	arylsulfatase A	3.07	3.03e-06	NM_000487
ARSB	arylsulfatase B	1.67	0.0034	NM_000046
ARSD	arylsulfatase D	4.01	3.38e-05	NM_001669
ASB6	ankyrin repeat and SOCS box containing 6	2.15	0.0011	NM_001202403
ATAT1	alpha tubulin acetyltransferase 1	1.77	0.0015	NM_001031722
ATF6B	activating transcription factor 6 beta	2.21	0.0003	NM_001136153
ATF7IP	activating transcription factor 7 interacting protein	-2.02	0.0033	NM_001286514
ATG16L2	autophagy related 16-like 2	2.58	0.0008	NM_033388
ATG2A	autophagy related 2A	1.87	0.0096	NM_015104
ATG4D	autophagy related 4D, cysteine peptidase	2.34	4.34e-05	NM_001281504
ATG9A	autophagy related 9A	2.47	4.2e-05	NM_001077198
ATM	ATM serine/threonine kinase	-1.8	0.0026	NM_000051
ATP10D	ATPase, class V, type 10D	1.73	0.0042	NM_020453
ATP13A1	ATPase type 13A1	2.55	0.008	NM_020410
ATP13A2	ATPase type 13A2	3.32	0.0001	NM_001141973
ATP2A3	ATPase, Ca++ transporting, ubiquitous	1.86	0.0083	NM_005173
ATP5A1	ATP synthase, H+ transporting, mitochondrial F1 complex, alpha subunit 1, cardiac muscle	1.93	0.0016	NM_001001935
ATP5D	ATP synthase, H+ transporting, mitochondrial F1 complex, delta subunit	3.41	1.39e-05	NM_001001975
ATP5EP2	ATP synthase, H+ transporting, mitochondrial F1 complex, epsilon subunit pseudogene 2	2.99	3.16e-05	NR_002162
ATP5G1	ATP synthase, H+ transporting, mitochondrial Fo complex subunit C1 (subunit 9)	2.55	0.0001	NM_001002027
ATP5G2	ATP synthase, H+ transporting, mitochondrial Fo complex subunit C2 (subunit 9)	2.94	2.32e-05	NM_001002031
ATP5G2P3	ATP synthase, H+ transporting, mitochondrial Fo complex subunit C2 (subunit 9) pseudogene 3 [Source:HGNC Symbol	2.39	0.0006	ENST00000429083
ATP5G2P4	ATP synthase, H+ transporting, mitochondrial Fo complex subunit C2 (subunit 9) pseudogene 4 [Source:HGNC Symbol	2.11	0.0014	ENST00000442175
ATP5G3	ATP synthase, H+ transporting, mitochondrial Fo complex subunit C3 (subunit 9)	2.16	0.0016	NM_001002258
ATP5J2	ATP synthase, H+ transporting, mitochondrial Fo complex subunit F2	1.89	0.0019	NM_001003713
ATP6AP1	ATPase, H+ transporting, lysosomal accessory protein 1	2.97	3.4e-05	NM_001183
ATP6V0B	ATPase, H+ transporting, lysosomal 21kDa, V0 subunit b	3.6	5.66e-06	NM_001039457
ATP6V0C	ATPase, H+ transporting, lysosomal 16kDa, V0 subunit c	2.91	6.05e-05	NM_001198569
ATP6V0CP3	ATPase, H+ transporting, lysosomal 16kDa, V0 subunit c pseudogene 3	2.68	0.0024	NR_037141
ATP6V0D1	ATPase, H+ transporting, lysosomal 38kDa, V0 subunit d1	1.82	0.0009	NM_004691
ATP6V0E2	ATPase, H+ transporting V0 subunit e2	2.46	0.0008	NM_001100592
ATP6V1E1	ATPase, H+ transporting, lysosomal 31kDa, V1 subunit E1	1.91	0.0018	NM_001039366
ATP6V1E2	ATPase, H+ transporting, lysosomal 31kDa, V1 subunit E2	1.89	0.0073	NM_080653
ATP6V1F	ATPase, H+ transporting, lysosomal 14kDa, V1 subunit F	1.58	0.0091	NM_001198909
ATP6V1G3	ATPase, H+ transporting, lysosomal 13kDa, V1 subunit G3	-1.79	0.0075	NM_133262
ATRAID	all-trans retinoic acid-induced differentiation factor	1.82	0.0092	NM_001170795
ATRX	alpha thalassemia/mental retardation syndrome X-linked	-1.94	0.0063	NM_000489
ATXN2	ataxin 2	1.76	0.0025	NM_001310121
ATXN2L	ataxin 2-like	1.77	0.0022	NM_001308230
ATXN7L3	ataxin 7-like 3	1.86	0.0078	NM_001098833
AUP1	ancient ubiquitous protein 1	1.61	0.0044	NM_181575
AURKAIP1	aurora kinase A interacting protein 1	2.39	0.0006	NM_001127229
B3GALT4	UDP-Gal:betaGlcNAc beta 1,3-galactosyltransferase 4	1.72	0.0059	NM_003782
B3GALT6	UDP-Gal:betaGal beta 1,3-galactosyltransferase 6	1.83	0.0024	NM_080605
B3GNT8	UDP-GlcNAc:betaGal beta-1,3-N-acetylglucosaminyltransferase 8	2.38	0.0007	NM_198540
B4GALT3	UDP-Gal:betaGlcNAc beta 1,4- galactosyltransferase, polypeptide 3	2.1	0.0009	NM_001199873
BACH2	BTB and CNC homology 1, basic leucine zipper transcription factor 2	-2.19	0.0049	NM_001170794
BAG1	BCL2-associated athanogene	1.78	0.0049	NM_001172415
BAG6	BCL2 associated athanogene 6	3.33	2.7e-05	NM_001199697
BAK1	BCL2-antagonist/killer 1	2.46	0.0049	NM_001188
BANF1	barrier to autointegration factor 1	1.82	0.0028	NM_001143985
BAP1	BRCA1 associated protein 1	2.58	0.0001	NM_004656
BAX	BCL2-associated X protein	3.14	0.0003	NM_001291428
BBS9	Bardet-Biedl syndrome 9	-1.99	0.0019	NM_001033604
BCKDHA	branched chain keto acid dehydrogenase E1, alpha polypeptide	2.67	0.007	NM_000709
BCKDK	branched chain ketoacid dehydrogenase kinase	2.08	0.0032	NM_001122957
BCL2L12	BCL2-like 12 (proline rich)	2.44	0.0018	NM_001040668
BCL2L13	BCL2-like 13 (apoptosis facilitator)	2.49	0.0002	NM_001270726
BCLAF1	BCL2-associated transcription factor 1	-1.84	0.0015	NM_001077440
BDP1	B double prime 1, subunit of RNA polymerase III transcription initiation factor IIIB	-1.81	0.0063	NM_018429
BEX2	brain expressed X-linked 2	2.03	0.0006	NM_001168399
BFAR	bifunctional apoptosis regulator	1.98	0.0029	NM_016561
BHLHE23	basic helix-loop-helix family, member e23	1.65	0.007	NM_080606
BLMH	bleomycin hydrolase	2.02	0.0033	NM_000386
BLOC1S3	biogenesis of lysosomal organelles complex-1, subunit 3	3.6	1.03e-05	NM_212550
BLOC1S4	biogenesis of lysosomal organelles complex-1, subunit 4, cappuccino	1.7	0.0033	NM_018366
BLOC1S6	biogenesis of lysosomal organelles complex-1, subunit 6, pallidin	-1.66	0.0033	NM_001311255
BLVRA	biliverdin reductase A	2.22	0.0053	NM_000712
BLVRB	biliverdin reductase B	3.12	0.002	NM_000713
BMF	Bcl2 modifying factor	1.88	0.0034	NM_001003940
BOLA1	bolA family member 1	1.68	0.0028	NM_016074
BOLA2	bolA family member 2	2.02	0.0021	NM_001031827
BOLA2B	bolA family member 2B	1.62	0.008	ENST00000305321
BORCS6	BLOC-1 related complex subunit 6	1.73	0.0068	NM_017622
BORCS8	BLOC-1 related complex subunit 8	2	0.0013	NM_001145783
BRCA1	breast cancer 1, early onset	1.71	0.0066	NM_007294
BRD2	bromodomain containing 2	1.62	0.0063	NM_001291986
BRD3	bromodomain containing 3	1.62	0.0052	NM_007371
BRF2	BRF2, RNA polymerase III transcription initiation factor 50 kDa subunit	2.33	0.0014	NM_018310
BRI3	brain protein I3	1.87	0.0029	NM_001159491
BSCL2	Berardinelli-Seip congenital lipodystrophy 2 (seipin)	2.09	0.0009	NM_001122955
BSDC1	BSD domain containing 1	1.78	0.0025	NM_001143888
BSG	basigin (Ok blood group)	2.07	0.001	NM_001728
BST2	bone marrow stromal cell antigen 2	7.88	0.0005	NM_004335
BTBD6	BTB (POZ) domain containing 6	2.03	0.0035	NM_033271
BTBD9	BTB (POZ) domain containing 9	-1.94	0.0036	NM_001099272
BTF3P5	basic transcription factor 3 pseudogene 5	2.33	0.0033	OTTHUMT00000325311
BTK	Bruton agammaglobulinemia tyrosine kinase	1.79	0.0056	NM_000061
BZW1	basic leucine zipper and W2 domains 1	-1.56	0.0031	NM_001207067
C10orf105	chromosome 10 open reading frame 105	1.84	0.0042	NM_001164375
C10orf54	chromosome 10 open reading frame 54	3.81	0.0001	NM_022153
C10orf76	chromosome 10 open reading frame 76	-1.56	0.007	NM_024541
C11orf21	chromosome 11 open reading frame 21	2.57	0.002	NM_001142946
C11orf24	chromosome 11 open reading frame 24	2.24	0.0003	NM_001300913
C11orf54	chromosome 11 open reading frame 54	1.7	0.0057	NM_001286067
C11orf68	chromosome 11 open reading frame 68	2.9	5.91e-05	NM_001135635
C11orf95	chromosome 11 open reading frame 95	-2.28	0.002	NM_001144936
C11orf98	chromosome 11 open reading frame 98	1.88	0.01	NM_001286086
C14orf119	chromosome 14 open reading frame 119	1.79	0.003	NM_017924
C14orf2	chromosome 14 open reading frame 2	1.84	0.0031	NM_001127393
C15orf39	chromosome 15 open reading frame 39	2.57	0.0088	NM_015492
C15orf40	chromosome 15 open reading frame 40	2.31	0.0017	NM_001160113
C16orf13	chromosome 16 open reading frame 13	1.62	0.0026	NM_001040160
C16orf54	chromosome 16 open reading frame 54	3.46	9.96e-06	NM_175900
C16orf58	chromosome 16 open reading frame 58	2.29	0.0035	NM_022744
C16orf70	chromosome 16 open reading frame 70	2.61	0.001	NM_025187
C16orf74	chromosome 16 open reading frame 74	1.77	0.0061	NM_206967
C16orf95	chromosome 16 open reading frame 95	2.15	0.0044	NM_001195124
C17orf62	chromosome 17 open reading frame 62	1.76	0.0006	NM_001033046
C18orf32	chromosome 18 open reading frame 32	1.69	0.0059	NM_001035005
C18orf54	chromosome 18 open reading frame 54	1.58	0.0042	NM_001288980
C18orf8	chromosome 18 open reading frame 8	1.65	0.0049	NM_001276342
C19orf24	chromosome 19 open reading frame 24	1.57	0.0087	NM_017914
C19orf43	chromosome 19 open reading frame 43	2.26	0.0008	NM_024038
C19orf53	chromosome 19 open reading frame 53	1.81	0.0035	NM_014047
C19orf66	chromosome 19 open reading frame 66	2.16	0.0092	NM_001308277
C1orf162	chromosome 1 open reading frame 162	2.14	0.0014	NM_001300834
C1orf194	chromosome 1 open reading frame 194	2.53	0.0013	NM_001122961
C1orf233	chromosome 1 open reading frame 233	1.6	0.0047	NM_001242659
C1QBP	complement component 1, q subcomponent binding protein	1.74	0.0034	NM_001212
C1QL1	complement component 1, q subcomponent-like 1	1.91	0.0063	NM_006688
C1RL	complement component 1, r subcomponent-like	1.52	0.0097	NM_001297640
C20orf24	chromosome 20 open reading frame 24	2.01	0.001	NM_001199534
C20orf27	chromosome 20 open reading frame 27	2.29	6.69e-05	NM_001039140
C2CD4D	C2 calcium-dependent domain containing 4D	1.63	0.0065	NM_001136003
C2orf40	chromosome 2 open reading frame 40	1.78	0.004	NM_032411
C2orf61	chromosome 2 open reading frame 61	2.04	0.0095	NM_001163561
C2orf68	chromosome 2 open reading frame 68	1.67	0.0039	NM_001013649
C3orf18	chromosome 3 open reading frame 18	1.6	0.0032	NM_001171740
C4orf32	chromosome 4 open reading frame 32	1.93	0.0014	NM_152400
C5orf51	chromosome 5 open reading frame 51	-1.72	0.01	NM_175921
C5orf56	chromosome 5 open reading frame 56	1.79	0.0031	NR_045116
C6orf1	chromosome 6 open reading frame 1	1.61	0.0029	NM_001008703
C6orf136	chromosome 6 open reading frame 136	4.13	0.0063	ENST00000293604
C6orf25	chromosome 6 open reading frame 25	2.61	0.004	NM_138272
C6orf48	chromosome 6 open reading frame 48	1.92	0.0013	NM_001040438
C7orf26	chromosome 7 open reading frame 26	2.64	0.0009	NM_001303039
C8orf88	chromosome 8 open reading frame 88	2.26	0.0094	NM_001190972
C9orf135	chromosome 9 open reading frame 135	2.78	2.88e-05	NM_001010940
C9orf142	chromosome 9 open reading frame 142	1.61	0.0056	NM_183241
C9orf91	chromosome 9 open reading frame 91	2.28	0.0014	NM_153045
CAD	carbamoyl-phosphate synthetase 2, aspartate transcarbamylase, and dihydroorotase	1.86	0.0033	NM_001306079
CALHM2	calcium homeostasis modulator 2	3.23	0.0015	NM_015916
CALU	calumenin	-1.98	0.0029	NM_001130674
CAMKK2	calcium/calmodulin-dependent protein kinase kinase 2, beta	1.95	0.002	NM_001270485
CAMLG	calcium modulating ligand	1.68	0.0046	NM_001745
CAMTA2	calmodulin binding transcription activator 2	2.39	0.0022	NM_001171166
CAP1	CAP, adenylate cyclase-associated protein 1 (yeast)	-1.56	0.0067	NM_001105530
CAPG	capping protein (actin filament), gelsolin-like	2.58	0.0083	NM_001256139
CAPN1	calpain 1, (mu/I) large subunit	2.65	0.0001	NM_001198868
CAPNS1	calpain, small subunit 1	2.13	0.0002	NM_001003962
CARHSP1	calcium regulated heat stable protein 1	2.13	0.0057	NM_001042476
CASP10	caspase 10	2.26	0.0041	NM_001206524
CASP1P1	caspase 1 pseudogene 1 [Source:HGNC Symbol	1.84	0.0078	ENST00000526345
CASP9	caspase 9	2.01	0.0008	NM_001229
CATSPERG	catsper channel auxiliary subunit gamma	1.91	0.0005	NM_021185
CBFA2T2	core-binding factor, runt domain, alpha subunit 2	1.72	0.0092	NM_001032999
CBR1	carbonyl reductase 1	2.87	0.0002	NM_001286789
CBR3	carbonyl reductase 3	1.74	0.0091	NM_001236
CBX3P2	chromobox homolog 3 pseudogene 2	1.96	0.0041	NR_033754
CBX8	chromobox homolog 8	1.62	0.0075	NM_020649
CCAR2	cell cycle and apoptosis regulator 2	1.83	0.0019	NM_021174
CCDC107	coiled-coil domain containing 107	1.68	0.0028	NM_001195200
CCDC109B	coiled-coil domain containing 109B	2.09	0.0027	NM_017918
CCDC112	coiled-coil domain containing 112	-2.49	0.0009	NM_001040440
CCDC117	coiled-coil domain containing 117	2.43	0.0001	NM_001284263
CCDC124	coiled-coil domain containing 124	1.81	0.007	NM_001136203
CCDC141	coiled-coil domain containing 141	-2.57	0.0026	NM_173648
CCDC142	coiled-coil domain containing 142	2.31	0.0008	NM_032779
CCDC159	coiled-coil domain containing 159	2.1	0.0009	NM_001080503
CCDC22	coiled-coil domain containing 22	1.96	0.0009	NM_014008
CCDC9	coiled-coil domain containing 9	2.11	0.0036	NM_015603
CCDC96	coiled-coil domain containing 96	2.3	0.0039	NM_153376
CCM2	cerebral cavernous malformation 2	2.17	0.0069	NM_001029835
CCNH	cyclin H	-1.96	0.0036	NM_001199189
CCNL2P1	cyclin L2 pseudogene 1 [Source:HGNC Symbol	-2.57	0.007	ENST00000512846
CCNT1	cyclin T1	-2.17	0.0006	NM_001240
CCR4	chemokine (C-C motif) receptor 4	3.73	0.0054	NM_005508
CCR8	chemokine (C-C motif) receptor 8	2.24	0.0042	NM_005201
CCS	copper chaperone for superoxide dismutase	2.76	5.12e-05	NM_005125
CCT8	chaperonin containing TCP1, subunit 8 (theta)	1.72	0.0021	NM_001282907
CD151	CD151 molecule (Raph blood group)	2.16	0.0032	NM_001039490
CD2	CD2 molecule	2.84	0.0077	NM_001767
CD2BP2	CD2 (cytoplasmic tail) binding protein 2	2.07	0.0019	NM_001243646
CD33	CD33 molecule	3.39	0.0022	NM_001082618
CD5	CD5 molecule	2.08	0.0087	NM_014207
CD6	CD6 molecule	3.71	0.0005	NM_001254750
CD68	CD68 molecule	2.18	0.002	NM_001040059
CD69	CD69 molecule	-3.33	0.0056	NM_001781
CD7	CD7 molecule	1.93	0.0009	NM_006137
CD81	CD81 molecule	2.04	0.0083	NM_001297649
CD82	CD82 molecule	2.54	0.0001	NM_001024844
CDA	cytidine deaminase	1.51	0.0085	NM_001785
CDC27P1	cell division cycle 27 pseudogene 1 [Source:HGNC Symbol	1.71	0.004	ENST00000445384
CDC37	cell division cycle 37	2.38	0.0002	NM_007065
CDC42EP3	CDC42 effector protein (Rho GTPase binding) 3	2.05	0.0084	NM_001270436
CDCP1	CUB domain containing protein 1	1.82	0.0018	NM_022842
CDH23	cadherin-related 23	2.2	0.0003	NM_001171930
CDIPT	CDP-diacylglycerol--inositol 3-phosphatidyltransferase	4.69	6.31e-07	NM_001286585
CDK2AP2	cyclin-dependent kinase 2 associated protein 2	2.86	5.14e-05	NM_001271849
CDK5RAP3	CDK5 regulatory subunit associated protein 3	2.43	0.0001	NM_001278197
CDKN2D	cyclin-dependent kinase inhibitor 2D (p19, inhibits CDK4)	3.19	0.0011	NM_001800
CEACAM3	carcinoembryonic antigen-related cell adhesion molecule 3	2.58	0.0074	NM_001277163
CEACAM4	carcinoembryonic antigen-related cell adhesion molecule 4	1.97	0.0084	ENST00000221954
CEBPA	CCAAT/enhancer binding protein (C/EBP), alpha	3.23	0.0007	NM_001285829
CEBPD	CCAAT/enhancer binding protein (C/EBP), delta	1.94	0.0068	NM_005195
CEND1	cell cycle exit and neuronal differentiation 1	1.85	0.0027	NM_016564
CENPB	centromere protein B	1.97	0.0018	NM_001810
CENPK	centromere protein K	2.32	0.0063	NM_001267038
CENPT	centromere protein T	1.66	0.0071	NM_025082
CEP128	centrosomal protein 128kDa	-1.72	0.0091	NM_152446
CEP135	centrosomal protein 135kDa	-1.6	0.0064	NM_025009
CEP41	centrosomal protein 41kDa	2.13	0.0037	NM_001257158
CEP85	centrosomal protein 85kDa	1.5	0.0045	NM_001281517
CEP95	centrosomal protein 95kDa	-1.75	0.0059	NM_138363
CERK	ceramide kinase	1.68	0.004	NM_022766
CES1	carboxylesterase 1	2.21	0.007	NM_001025195
CFD	complement factor D (adipsin)	4.03	0.0014	NM_001928
CFDP1	craniofacial development protein 1	1.77	0.0008	NM_006324
CFP	complement factor properdin	3.34	0.0002	NM_001145252
CHAMP1	chromosome alignment maintaining phosphoprotein 1	2.89	0.0001	NM_001164144
CHCHD1	coiled-coil-helix-coiled-coil-helix domain containing 1	1.84	0.0091	NM_203298
CHCHD2	coiled-coil-helix-coiled-coil-helix domain containing 2	2.92	0.0003	NM_016139
CHCHD2P8	coiled-coil-helix-coiled-coil-helix domain containing 2 pseudogene 8 [Source:HGNC Symbol	2.01	0.0043	ENST00000429873
CHCHD2P9	coiled-coil-helix-coiled-coil-helix domain containing 2 pseudogene 9 [Source:HGNC Symbol	2.55	0.0043	ENST00000461726
CHCHD5	coiled-coil-helix-coiled-coil-helix domain containing 5	2.26	0.0017	NM_001304353
CHD1	chromodomain helicase DNA binding protein 1	-1.75	0.0031	NM_001270
CHD2	chromodomain helicase DNA binding protein 2	-1.93	0.0042	NM_001042572
CHD9	chromodomain helicase DNA binding protein 9	-1.66	0.002	NM_001308319
CHMP1A	charged multivesicular body protein 1A	2.96	0.0002	NM_001083314
CHMP6	charged multivesicular body protein 6	1.75	0.009	NM_024591
CHPF2	chondroitin polymerizing factor 2	2.02	0.0045	NM_001284295
CHRND	cholinergic receptor, nicotinic delta	1.62	0.0054	NM_000751
CHST14	carbohydrate (N-acetylgalactosamine 4-0) sulfotransferase 14	1.81	0.005	NM_130468
CHTF8	chromosome transmission fidelity factor 8	1.74	0.0079	NM_001039690
CHUK	conserved helix-loop-helix ubiquitous kinase	1.73	0.0085	NM_001278
CIB1	calcium and integrin binding 1 (calmyrin)	2.06	0.0029	NM_001277764
CIC	capicua transcriptional repressor	2.11	0.0026	NM_001304815
CIRBP	cold inducible RNA binding protein	1.67	0.0038	NM_001280
CISH	cytokine inducible SH2-containing protein	11.38	5.19e-06	NM_013324
CKLF-CMTM1	CKLF-CMTM1 readthrough	2.1	0.0019	NM_001202509
CKS2	CDC28 protein kinase regulatory subunit 2	2.94	0.0002	NM_001827
CLCN7	chloride channel, voltage-sensitive 7	2.71	0.0009	NM_001114331
CLDN15	claudin 15	1.84	0.0009	NM_001185080
CLDN5	claudin 5	1.69	0.0066	NM_001130861
CLK2	CDC like kinase 2	2.21	0.0018	NM_001294338
CLK3	CDC like kinase 3	2.18	0.001	NM_001130028
CLN6	ceroid-lipofuscinosis, neuronal 6, late infantile, variant	2.31	0.0007	NM_017882
CLPP	caseinolytic mitochondrial matrix peptidase proteolytic subunit	2.69	6.27e-05	NM_006012
CLPTM1L	CLPTM1-like	2.8	3.72e-05	NM_030782
CLTB	clathrin, light chain B	2.41	0.0058	NM_001834
CLTC	clathrin, heavy chain (Hc)	1.53	0.0047	NM_001288653
CMAS	cytidine monophosphate N-acetylneuraminic acid synthetase	1.57	0.0039	NM_018686
CMPK2	cytidine monophosphate (UMP-CMP) kinase 2, mitochondrial	6.99	0.0098	NM_001256477
CMTM3	CKLF-like MARVEL transmembrane domain containing 3	2.44	0.0007	NM_144601
CMTM7	CKLF-like MARVEL transmembrane domain containing 7	3.02	0.0001	NM_138410
CNDP2	CNDP dipeptidase 2 (metallopeptidase M20 family)	1.91	0.0073	NM_001168499
CNN2	calponin 2	2.91	0.0003	NM_001303499
CNOT11	CCR4-NOT transcription complex subunit 11	2.57	5.28e-05	NM_017546
CNOT3	CCR4-NOT transcription complex subunit 3	2.48	8.82e-05	NM_014516
CNOT7	CCR4-NOT transcription complex subunit 7	1.81	0.006	NM_013354
CNP	2,3-cyclic nucleotide 3 phosphodiesterase	2.36	0.0015	NM_033133
CNPPD1	cyclin Pas1/PHO80 domain containing 1	3.29	4.8e-05	NM_015680
CNPY4	canopy FGF signaling regulator 4	1.71	0.0064	NM_152755
COA3	cytochrome c oxidase assembly factor 3	2.37	0.0003	NM_001040431
COASY	CoA synthase	2.65	0.0006	NM_001042529
COG5	component of oligomeric golgi complex 5	-1.78	0.0018	NM_001161520
COLGALT1	collagen beta(1-O)galactosyltransferase 1	2.66	2.51e-05	NM_024656
COMMD5	COMM domain containing 5	1.83	0.001	NM_001081003
COMMD9	COMM domain containing 9	2.15	0.0018	NM_001101653
COPE	coatomer protein complex subunit epsilon	2.06	0.0011	NM_007263
COPS2	COP9 signalosome subunit 2	-1.77	0.0014	NM_001143887
COPS7A	COP9 signalosome subunit 7A	2.07	0.0004	NM_001164093
COQ4	coenzyme Q4	1.8	0.0024	NM_001305942
CORO1A	coronin, actin binding protein, 1A	1.94	0.0006	NM_001193333
CORO1B	coronin, actin binding protein, 1B	3.29	3.37e-05	NM_001018070
CORO7	coronin 7	1.78	0.0011	NM_001201473
COTL1	coactosin-like F-actin binding protein 1	1.76	0.0007	NM_021149
COX18	COX18 cytochrome c oxidase assembly factor	1.78	0.0018	NM_001297732
COX5A	cytochrome c oxidase subunit Va	2.49	7.83e-05	NM_004255
COX6A1	cytochrome c oxidase subunit VIa polypeptide 1	2.83	6.06e-05	NM_004373
COX6CP1	cytochrome c oxidase subunit VIc pseudogene 1	-1.88	0.0077	OTTHUMT00000421521
COX7B	cytochrome c oxidase subunit VIIb	2.32	0.0002	NM_001866
COX8A	cytochrome c oxidase subunit VIIIA (ubiquitous)	3.31	7.19e-05	NM_004074
CPNE3	copine III	-1.83	0.0021	NM_003909
CPSF4	cleavage and polyadenylation specific factor 4	1.95	0.0031	NM_001081559
CPSF7	cleavage and polyadenylation specific factor 7	1.52	0.008	NM_001136040
CPT1A	carnitine palmitoyltransferase 1A (liver)	1.83	0.0093	NM_001031847
CPTP	ceramide-1-phosphate transfer protein	2.06	0.0003	NM_001029885
CRAT	carnitine O-acetyltransferase	2.01	0.0027	NM_000755
CRB3	crumbs family member 3	1.89	0.002	NM_139161
CREBBP	CREB binding protein	-2.11	0.0004	NM_001079846
CREBZF	CREB/ATF bZIP transcription factor	2.77	0.0032	NM_001039618
CRIP1	cysteine-rich protein 1 (intestinal)	2.84	0.0007	NM_001311
CRIP1P4	cysteine-rich protein 1 (intestinal) pseudogene 4 [Source:HGNC Symbol	1.8	0.0039	ENST00000442565
CRKL	v-crk avian sarcoma virus CT10 oncogene homolog-like	1.69	0.0052	NM_005207
CRLS1	cardiolipin synthase 1	2.91	6.72e-05	NM_001127458
CRTC3	CREB regulated transcription coactivator 3	2.21	0.0003	NM_001042574
CRYGGP	crystallin gamma G, pseudogene [Source:HGNC Symbol	1.9	0.0019	ENST00000443337
CS	citrate synthase	2.01	0.0014	NM_004077
CSF1	colony stimulating factor 1 (macrophage)	2.23	0.0054	NM_000757
CSK	c-src tyrosine kinase	2.25	0.0001	NM_001127190
CSNK1D	casein kinase 1, delta	2	0.0002	NM_001893
CSNK1E	casein kinase 1, epsilon	2.11	0.0014	BC006490
CSNK1G2	casein kinase 1, gamma 2	4.03	1.57e-05	NM_001319
CST3	cystatin C	2.88	0.0002	NM_000099
CTBP1	C-terminal binding protein 1	2.35	0.0022	NM_001012614
CTDSP1	CTD small phosphatase 1	1.87	0.0004	NM_001206878
CTDSP2	CTD small phosphatase 2	2.13	0.0003	NM_005730
CTGF	connective tissue growth factor	1.54	0.0055	NM_001901
CTNS	cystinosin, lysosomal cystine transporter	1.88	0.001	NM_001031681
CTRL	chymotrypsin-like	1.73	0.0071	NM_001907
CTSA	cathepsin A	2	0.0003	NM_000308
CTSD	cathepsin D	3.64	0.0004	NM_001909
CTSF	cathepsin F	1.95	0.0008	NM_003793
CTSZ	cathepsin Z	2.99	0.0016	NM_001336
CUEDC2	CUE domain containing 2	2.64	5.4e-05	NM_024040
CUL7	cullin 7	1.95	0.0055	NM_001168370
CUTA	cutA divalent cation tolerance homolog (E. coli)	2.19	0.001	NM_001014433
CUX1	cut-like homeobox 1	-1.95	0.0045	NM_001202543
CWF19L2	CWF19-like 2, cell cycle control (S. pombe)	-1.85	0.0017	NM_152434
CXCR3	chemokine (C-X-C motif) receptor 3	2.25	0.0017	NM_001142797
CYB561D1	cytochrome b561 family, member D1	2.48	0.0004	NM_001134400
CYB561D2	cytochrome b561 family, member D2	2.38	9.17e-05	NM_001291284
CYB561D2	cytochrome b561 family, member D2	1.62	0.0044	NR_111913
CYB5A	cytochrome b5 type A (microsomal)	1.73	0.0083	NM_001190807
CYB5R1	cytochrome b5 reductase 1	2.54	0.0003	NM_016243
CYB5R3	cytochrome b5 reductase 3	1.75	0.009	NM_000398
CYBA	cytochrome b-245, alpha polypeptide	1.63	0.0056	NM_000101
CYC1	cytochrome c-1	2.44	0.0003	NM_001916
CYCSP38	cytochrome c, somatic pseudogene 38 [Source:HGNC Symbol	-4.42	0.0031	ENST00000559840
CYP4F22	cytochrome P450, family 4, subfamily F, polypeptide 22	2.19	0.0011	NM_173483
CYS1	cystin 1	1.71	0.001	NM_001037160
CYTH2	cytohesin 2	1.84	0.0018	NM_004228
DAG1	dystroglycan 1 (dystrophin-associated glycoprotein 1)	1.57	0.0034	NM_001165928
DANCR	differentiation antagonizing non-protein coding RNA	2	0.0034	NR_024031
DAP	death-associated protein	2.42	0.0037	NM_001291963
DAPK3	death-associated protein kinase 3	2.09	0.0007	NM_001348
DARS	aspartyl-tRNA synthetase	-1.69	0.0024	NM_001293312
DAXX	death-domain associated protein	2.29	0.0012	NM_001141969
DBP	D site of albumin promoter (albumin D-box) binding protein	2.19	0.0053	NM_001352
DCAF11	DDB1 and CUL4 associated factor 11	2.08	0.0019	NM_001163484
DCAF12	DDB1 and CUL4 associated factor 12	2.57	0.0032	NM_015397
DCAF12L1	DDB1 and CUL4 associated factor 12-like 1	1.82	0.0076	NM_178470
DCAKD	dephospho-CoA kinase domain containing	1.81	0.0026	NM_001128631
DCLRE1B	DNA cross-link repair 1B	1.74	0.0015	NM_022836
DCPS	decapping enzyme, scavenger	2.28	0.0002	NM_014026
DCTD	dCMP deaminase	1.64	0.0096	NM_001012732
DCTPP1	dCTP pyrophosphatase 1	3.55	9.13e-05	NM_024096
DCXR	dicarbonyl/L-xylulose reductase	2.44	0.0045	NM_001195218
DDA1	DET1 and DDB1 associated 1	1.86	0.0034	NM_024050
DDAH2	dimethylarginine dimethylaminohydrolase 2	2.81	0.0013	ENST00000375787
DDB2	damage-specific DNA binding protein 2	1.85	0.0082	NM_000107
DDOST	dolichyl-diphosphooligosaccharide--protein glycosyltransferase subunit (non-catalytic)	2.37	0.0002	NM_005216
DDRGK1	DDRGK domain containing 1	1.99	0.004	NM_023935
DDTL	D-dopachrome tautomerase-like	1.99	0.0003	NM_001084393
DDX11L2	DEAD/H (Asp-Glu-Ala-Asp/His) box helicase 11 like 2	3.78	0.0083	NR_024004
DDX11L8	DEAD/H (Asp-Glu-Ala-Asp/His) box helicase 11 like 8	3.75	0.007	OTTHUMT00000397513
DDX18	DEAD (Asp-Glu-Ala-Asp) box polypeptide 18	-1.71	0.0071	NM_006773
DDX28	DEAD (Asp-Glu-Ala-Asp) box polypeptide 28	2.13	0.0013	NM_018380
DDX39A	DEAD (Asp-Glu-Ala-Asp) box polypeptide 39A	2.03	0.0015	NM_005804
DDX49	DEAD (Asp-Glu-Ala-Asp) box polypeptide 49	1.82	0.0006	NM_019070
DDX56	DEAD (Asp-Glu-Ala-Asp) box helicase 56	2.26	0.0003	NM_001257189
DEAF1	DEAF1 transcription factor	2.38	0.0004	NM_021008
DEDD2	death effector domain containing 2	3.82	2.82e-05	NM_001270614
DEF6	DEF6 guanine nucleotide exchange factor	1.58	0.0031	NM_022047
DEFB108B	defensin, beta 108B	-1.54	0.0081	NM_001002035
DEFB131	defensin, beta 131	1.54	0.0077	NM_001040448
DENND1C	DENN/MADD domain containing 1C	2.12	0.0005	NM_001290331
DENND2C	DENN/MADD domain containing 2C	2.02	0.001	NM_001256404
DENND4B	DENN/MADD domain containing 4B	1.68	0.0035	NM_014856
DERL2	derlin 2	1.97	0.0083	NM_001304777
DESI1	desumoylating isopeptidase 1	1.64	0.003	NM_015704
DEXI	Dexi homolog (mouse)	2.19	0.0018	NM_014015
DGAT1	diacylglycerol O-acyltransferase 1	2.96	1.83e-05	NM_012079
DGCR14	DiGeorge syndrome critical region gene 14	3.17	0.0001	NM_022719
DGKA	diacylglycerol kinase alpha	2.34	0.0033	NM_001345
DGKI	diacylglycerol kinase, iota	1.76	0.0065	NM_004717
DHFR	dihydrofolate reductase	1.75	0.0074	NM_000791
DHFR	dihydrofolate reductase	1.99	0.0047	BC070280
DHRS13	dehydrogenase/reductase (SDR family) member 13	2.03	0.0013	NM_144683
DHRS9	dehydrogenase/reductase (SDR family) member 9	3.57	2.96e-05	NM_001142270
DHX15	DEAH (Asp-Glu-Ala-His) box helicase 15	1.86	0.0016	NM_001358
DHX16	DEAH (Asp-Glu-Ala-His) box polypeptide 16	1.77	0.0012	ENST00000376437
DHX30	DEAH (Asp-Glu-Ala-His) box helicase 30	1.56	0.005	NM_014966
DHX33	DEAH (Asp-Glu-Ala-His) box polypeptide 33	1.83	0.0013	NM_001199699
DHX34	DEAH (Asp-Glu-Ala-His) box polypeptide 34	1.68	0.0023	NM_014681
DHX58	DEXH (Asp-Glu-X-His) box polypeptide 58	2.32	0.0044	NM_024119
DLGAP5	discs, large (Drosophila) homolog-associated protein 5	1.75	0.0026	NM_001146015
DLSTP1	dihydrolipoamide S-succinyltransferase pseudogene 1	1.51	0.008	NR_130749
DMAP1	DNA methyltransferase 1 associated protein 1	1.94	0.0071	NM_001034023
DNAH10	dynein, axonemal, heavy chain 10	1.77	0.0052	ENST00000409039
DNAJA4	DnaJ (Hsp40) homolog, subfamily A, member 4	1.72	0.0021	NM_001130182
DNAJC2	DnaJ (Hsp40) homolog, subfamily C, member 2	-1.67	0.004	NM_001129887
DNAJC30	DnaJ (Hsp40) homolog, subfamily C, member 30	2.74	0.0002	NM_032317
DNAJC5	DnaJ (Hsp40) homolog, subfamily C, member 5	1.94	0.0003	NM_025219
DNAJC7	DnaJ (Hsp40) homolog, subfamily C, member 7	-1.59	0.0072	NM_001144766
DNASE1L1	deoxyribonuclease I-like 1	2.69	0.0021	NM_001009932
DNASE2	deoxyribonuclease II, lysosomal	3.43	0.0002	NM_001375
DNM1	dynamin 1	1.82	0.0025	NM_001005336
DNM2	dynamin 2	2.27	0.0003	NM_001005360
DNPEP	aspartyl aminopeptidase	2.84	0.0001	NM_012100
DNPH1	2-deoxynucleoside 5-phosphate N-hydrolase 1	2.33	0.0025	NM_006443
DNTTIP1	deoxynucleotidyltransferase, terminal, interacting protein 1	3.28	0.0009	NM_052951
DNTTIP2	deoxynucleotidyltransferase, terminal, interacting protein 2	-1.64	0.0083	NM_014597
DOK1	docking protein 1	2.44	4.06e-05	NM_001197260
DOK2	docking protein 2	2.67	0.0004	NM_003974
DOK3	docking protein 3	2.19	0.0012	NM_001144875
DPAGT1	dolichyl-phosphate (UDP-N-acetylglucosamine) N-acetylglucosaminephosphotransferase 1 (GlcNAc-1-P transferase)	2.1	0.0087	NM_001382
DPF2	D4, zinc and double PHD fingers family 2	1.83	0.0052	NM_006268
DPH2	DPH2 homolog	1.99	0.003	NM_001039589
DPH7	diphthamide biosynthesis 7	2.42	0.0044	NM_138778
DPM2	dolichyl-phosphate mannosyltransferase polypeptide 2, regulatory subunit	1.56	0.0038	NM_003863
DPP7	dipeptidyl-peptidase 7	5.18	1.05e-05	NM_013379
DPY19L3	dpy-19-like 3 (C. elegans)	1.71	0.0078	NM_001172774
DRAP1	DR1-associated protein 1 (negative cofactor 2 alpha)	2.28	0.0077	NM_006442
DRG2	developmentally regulated GTP binding protein 2	1.71	0.0063	NM_001388
DSCR3	Down syndrome critical region 3	1.67	0.0057	NM_006052
DTX3L	deltex 3 like, E3 ubiquitin ligase	2.29	0.0045	NM_138287
DUSP12	dual specificity phosphatase 12	2.13	0.0057	NM_007240
DUSP18	dual specificity phosphatase 18	3.3	0.0001	NM_001304794
DUSP23	dual specificity phosphatase 23	2.02	0.0002	NM_017823
DUSP7	dual specificity phosphatase 7	2.29	0.0002	NM_001947
DVL2	dishevelled segment polarity protein 2	1.62	0.0063	NM_004422
DYDC2	DPY30 domain containing 2	1.52	0.0079	NM_001270041
DYNLL1P3	dynein, light chain, LC8-type 1 pseudogene 3 [Source:HGNC Symbol	1.65	0.009	ENST00000596113
DYNLL1P7	dynein, light chain, LC8-type 1 pseudogene 7 [Source:HGNC Symbol	2.75	0.0021	ENST00000429273
DYNLRB1	dynein, light chain, roadblock-type 1	1.78	0.0019	NM_001281727
DYRK1B	dual specificity tyrosine-(Y)-phosphorylation regulated kinase 1B	2.98	6.9e-05	ENST00000626964
DYRK1B	dual specificity tyrosine-(Y)-phosphorylation regulated kinase 1B	2.67	0.0007	ENST00000625438
DYRK1B	dual specificity tyrosine-(Y)-phosphorylation regulated kinase 1B	1.8	0.0024	ENST00000625757
DYRK1B	dual specificity tyrosine-(Y)-phosphorylation regulated kinase 1B	2.17	0.0051	ENST00000627034
DYRK1B	dual specificity tyrosine-(Y)-phosphorylation regulated kinase 1B	1.97	0.0017	NM_004714
E2F2	E2F transcription factor 2	2.09	0.0003	NM_004091
E2F4	E2F transcription factor 4, p107/p130-binding	2.07	0.0022	NM_001950
EBP	emopamil binding protein (sterol isomerase)	1.91	0.0089	NM_006579
ECHS1	enoyl-CoA hydratase, short chain, 1, mitochondrial	1.97	0.0009	NM_004092
ECSIT	ECSIT signalling integrator	2.01	0.0009	NM_001142464
EDEM2	ER degradation enhancer, mannosidase alpha-like 2	1.57	0.0065	NM_001145025
EDN1	endothelin 1	-2.17	0.0019	NM_001168319
EDNRB	endothelin receptor type B	1.76	0.0019	NM_000115
EEF2KMT	eukaryotic elongation factor 2 lysine methyltransferase	1.8	0.0061	NM_001289029
EFCAB8	EF-hand calcium binding domain 8	1.97	0.004	ENST00000618684
EFEMP2	EGF containing fibulin-like extracellular matrix protein 2	2.43	0.0011	NM_016938
EFHD2	EF-hand domain family member D2	2.34	0.0035	NM_024329
EGLN2	egl-9 family hypoxia-inducible factor 2	2.98	6.68e-05	NM_053046
EHMT2	euchromatic histone-lysine N-methyltransferase 2	2.63	0.0002	NM_001289413
EIF2B5	eukaryotic translation initiation factor 2B, subunit 5 epsilon, 82kDa	2.79	0.0002	NM_003907
EIF3B	eukaryotic translation initiation factor 3, subunit B	2.36	0.0003	NM_001037283
EIF3C	eukaryotic translation initiation factor 3, subunit C	-1.58	0.0054	NM_001037808
EIF3F	Eukaryotic translation initiation factor 3 subunit F [Source:UniProtKB/Swiss-Prot	2.01	0.0002	ENST00000630137
EIF3F	Eukaryotic translation initiation factor 3 subunit F [Source:UniProtKB/Swiss-Prot	2.18	0.0005	ENST00000628056
EIF3F	eukaryotic translation initiation factor 3, subunit F	1.82	0.0027	NM_003754
EIF3G	eukaryotic translation initiation factor 3, subunit G	2.4	6.02e-05	NM_003755
EIF3I	eukaryotic translation initiation factor 3, subunit I	2.26	0.0025	NM_003757
EIF4A3	eukaryotic translation initiation factor 4A3	1.59	0.0028	NM_014740
EIF4E2	eukaryotic translation initiation factor 4E family member 2	2.38	0.0041	NM_001276336
EIF4EBP1	eukaryotic translation initiation factor 4E binding protein 1	1.71	0.003	NM_004095
EIF4EBP2	eukaryotic translation initiation factor 4E binding protein 2	1.8	0.0038	NM_004096
EIF4EBP2P2	eukaryotic translation initiation factor 4E binding protein 2 pseudogene 2 [Source:HGNC Symbol	2.73	0.0001	ENST00000563883
EIF4EBP2P3	eukaryotic translation initiation factor 4E binding protein 2 pseudogene 3 [Source:HGNC Symbol	1.79	0.0022	ENST00000403144
EIF6	eukaryotic translation initiation factor 6	2.97	1.4e-05	NM_001267810
ELAC2	elaC ribonuclease Z 2	1.96	0.0006	NM_001165962
ELK1	ELK1, member of ETS oncogene family	2.24	0.0037	NM_001114123
ELMOD3	ELMO/CED-12 domain containing 3	1.57	0.0068	NM_001135021
ELOF1	ELF1 homolog, elongation factor 1	2.08	0.0019	NM_032377
ELOVL1	ELOVL fatty acid elongase 1	3.16	0.0001	NM_001256399
ELP6	elongator acetyltransferase complex subunit 6	2.17	0.0011	NM_001031703
EMC10	ER membrane protein complex subunit 10	2.1	0.0001	NM_175063
EMC6	ER membrane protein complex subunit 6	2.13	0.0003	NM_001014764
EMC8	ER membrane protein complex subunit 8	2.38	0.0085	NM_001142288
EMCN	endomucin	1.96	0.0009	NM_001159694
EMD	emerin	2.02	0.0015	NM_000117
EMP2	epithelial membrane protein 2	1.71	0.0054	NM_001424
ENG	endoglin	2.42	0.0008	NM_000118
ENGASE	endo-beta-N-acetylglucosaminidase	1.8	0.0012	NM_001042573
ENO1	enolase 1, (alpha)	1.91	0.0042	NM_001201483
ENTHD2	ENTH domain containing 2	2.71	0.0002	NM_144679
ENTPD6	ectonucleoside triphosphate diphosphohydrolase 6 (putative)	1.96	0.0019	NM_001114089
EPB41	erythrocyte membrane protein band 4.1	1.78	0.0051	NM_001166005
EPHB2	EPH receptor B2	2.62	0.0033	NM_001309192
ERAL1	Era-like 12S mitochondrial rRNA chaperone 1	1.64	0.004	NM_005702
ERCC1	excision repair cross-complementation group 1	2.15	0.0044	NM_001166049
ERF	Ets2 repressor factor	1.85	0.0032	NM_001301035
ERGIC3	ERGIC and golgi 3	1.72	0.0046	NM_015966
ERLIN1	ER lipid raft associated 1	1.63	0.0092	NM_001100626
ERP29	endoplasmic reticulum protein 29	4.4	1.42e-05	NM_001034025
ETHE1	ethylmalonic encephalopathy 1	2.62	0.0001	NM_014297
EXOC8	exocyst complex component 8	1.59	0.0018	NM_175876
EXOSC1	exosome component 1	1.89	0.0017	NM_016046
EXOSC4	exosome component 4	1.88	0.0081	NM_019037
EXOSC5	exosome component 5	1.84	0.0091	NM_020158
F8A3	coagulation factor VIII-associated 3	1.79	0.0024	ENST00000622749
FADD	Fas (TNFRSF6)-associated via death domain	2.06	0.0009	NM_003824
FAM110A	family with sequence similarity 110, member A	2.8	2.93e-05	NM_001042353
FAM117A	family with sequence similarity 117, member A	2.3	0.0003	NM_030802
FAM127A	family with sequence similarity 127, member A	2.28	0.0006	NM_001078171
FAM127B	family with sequence similarity 127, member B	2.08	0.0051	NM_001078172
FAM129B	family with sequence similarity 129, member B	2.15	0.0026	NM_001035534
FAM134A	family with sequence similarity 134, member A	2.1	0.0019	NM_024293
FAM153C	family with sequence similarity 153, member C, pseudogene	-2.22	0.0037	OTTHUMT00000373561
FAM160A2	family with sequence similarity 160, member A2	2.56	7.49e-05	NM_001098794
FAM160B1	family with sequence similarity 160, member B1	1.82	0.0093	NM_001135051
FAM168B	family with sequence similarity 168, member B	1.85	0.0041	NM_001009993
FAM189B	family with sequence similarity 189, member B	2.17	0.0004	NM_001267608
FAM195B	family with sequence similarity 195, member B	1.85	0.0051	NM_001093767
FAM214B	family with sequence similarity 214, member B	2.73	5.41e-05	NM_025182
FAM219B	family with sequence similarity 219, member B	2.47	6.41e-05	NM_020447
FAM228B	family with sequence similarity 228, member B	1.63	0.0072	NM_001145710
FAM234A	family with sequence similarity 234, member A	1.86	0.0024	NM_001284497
FAM32A	family with sequence similarity 32, member A	1.62	0.0073	NM_014077
FAM50A	family with sequence similarity 50, member A	2	0.002	NM_004699
FAM53B	family with sequence similarity 53, member B	1.73	0.002	NM_014661
FAM58A	family with sequence similarity 58, member A	2.16	0.0036	NM_001130997
FAM78A	family with sequence similarity 78, member A	2.43	0.0048	NM_033387
FAM89B	family with sequence similarity 89, member B	2.89	0.0008	NM_001098784
FAM96B	family with sequence similarity 96, member B	3.15	0.0015	NM_016062
FAN1	FANCD2/FANCI-associated nuclease 1	2.28	0.0018	NM_001146094
FANCE	Fanconi anemia complementation group E	2.05	0.0056	NM_021922
FANCF	Fanconi anemia complementation group F	2.16	0.0071	NM_022725
FANCG	Fanconi anemia complementation group G	1.81	0.0023	NM_004629
FAR1	fatty acyl CoA reductase 1	-1.64	0.006	NM_032228
FARSA	phenylalanyl-tRNA synthetase alpha subunit	1.64	0.0013	NM_004461
FAU	Finkel-Biskis-Reilly murine sarcoma virus (FBR-MuSV) ubiquitously expressed	2.69	0.0016	NM_001997
FBF1	Fas (TNFRSF6) binding factor 1	1.69	0.0068	NM_001080542
FBL	fibrillarin	1.57	0.0031	ENST00000625673
FBL	fibrillarin	1.97	0.0036	ENST00000627769
FBL	fibrillarin	1.99	0.0024	ENST00000629982
FBL	fibrillarin	1.87	0.0023	ENST00000628079
FBL	fibrillarin	1.85	0.0017	NM_001436
FBXL12	F-box and leucine-rich repeat protein 12	2.53	0.0008	NM_017703
FBXL14	F-box and leucine-rich repeat protein 14	2.21	0.0078	NM_152441
FBXL16	F-box and leucine-rich repeat protein 16	1.77	0.0094	NM_153350
FBXO38	F-box protein 38	-1.56	0.01	NM_001271723
FBXO6	F-box protein 6	3.01	5e-05	NM_018438
FBXW5	F-box and WD repeat domain containing 5	3.27	0.0002	NM_018998
FCER1G	Fc fragment of IgE, high affinity I, receptor for	1.65	0.0096	NM_004106
FCF1	FCF1 rRNA-processing protein	2.4	0.0013	NM_015962
FCF1P2	FCF1 pseudogene 2 [Source:HGNC Symbol	1.9	0.0095	ENST00000415284
FCGR1A	Fc fragment of IgG, high affinity Ia, receptor (CD64)	3.2	4.81e-05	NM_000566
FCGR1B	Fc fragment of IgG, high affinity Ib, receptor (CD64)	2.25	0.0018	NM_001004340
FCGR1C	Fc fragment of IgG, high affinity Ic, receptor (CD64), pseudogene	1.53	0.0039	NR_027484
FCGRT	Fc fragment of IgG, receptor, transporter, alpha	2.13	0.0017	NM_001136019
FCN1	ficolin (collagen/fibrinogen domain containing) 1	2.51	0.0022	NM_002003
FDX1L	ferredoxin 1-like	1.87	0.0018	NM_001031734
FER	fer (fps/fes related) tyrosine kinase	-2.3	0.0012	NM_001308028
FERMT3	fermitin family member 3	3.68	3.06e-06	NM_031471
FGD2	FYVE, RhoGEF and PH domain containing 2	2.6	0.0024	NM_173558
FGD3	FYVE, RhoGEF and PH domain containing 3	1.68	0.0024	NM_001083536
FGR	FGR proto-oncogene, Src family tyrosine kinase	1.92	0.0019	NM_001042729
FHL3	four and a half LIM domains 3	4.95	3.96e-05	NM_001243878
FIBP	fibroblast growth factor (acidic) intracellular binding protein	2.66	0.0006	NM_004214
FIS1	fission, mitochondrial 1	1.69	0.0065	NM_016068
FITM2	fat storage-inducing transmembrane protein 2	1.95	0.0073	NM_001080472
FKBP2	FK506 binding protein 2	2.69	0.0009	NM_001135208
FKBP4	FK506 binding protein 4	2.43	0.0002	NM_002014
FKBP8	FK506 binding protein 8	1.85	0.0059	NM_001308373
FKBP9	FK506 binding protein 9	1.99	0.0097	NM_001284341
FLCN	folliculin	2.19	0.0002	NM_144606
FLI1	Fli-1 proto-oncogene, ETS transcription factor	2.46	0.0003	NM_001167681
FLII	flightless I actin binding protein	2.19	0.0063	NM_001256264
FLOT2	flotillin 2	2.02	0.0047	NM_004475
FOSL1	FOS-like antigen 1	-2.14	0.0078	NM_001300844
FOXK2	forkhead box K2	1.71	0.0065	NM_004514
FOXO6	forkhead box O6	1.69	0.0069	NM_001291281
FPGS	folylpolyglutamate synthase	1.87	0.0059	NM_001018078
FRMD4A	FERM domain containing 4A	1.85	0.0032	NM_018027
FSTL1	follistatin like 1	1.77	0.0027	NM_007085
FTH1P20	ferritin, heavy polypeptide 1 pseudogene 20 [Source:HGNC Symbol	2.16	0.0015	ENST00000434913
FTH1P7	ferritin, heavy polypeptide 1 pseudogene 7 [Source:HGNC Symbol	2.67	0.0049	ENST00000450676
FTLP2	ferritin, light polypeptide pseudogene 2 [Source:HGNC Symbol	1.73	0.0073	ENST00000431458
FTSJ2	FtsJ RNA methyltransferase homolog 2 (E. coli)	2.91	0.0008	NM_013393
FUBP3	far upstream element (FUSE) binding protein 3	1.92	0.0016	NM_003934
FUS	FUS RNA binding protein	2.03	0.0029	NM_001170634
FUT7	fucosyltransferase 7 (alpha (1,3) fucosyltransferase)	1.98	0.0045	NM_004479
FUZ	fuzzy planar cell polarity protein	2.16	0.0037	NM_001171937
FXYD5	FXYD domain containing ion transport regulator 5	2.26	0.0006	NM_001164605
FZD1	frizzled class receptor 1	2.44	0.0044	NM_003505
G3BP2	GTPase activating protein (SH3 domain) binding protein 2	-1.74	0.0039	NM_012297
G6PC3	glucose 6 phosphatase, catalytic, 3	3	0.0014	NM_138387
GABARAP	GABA(A) receptor-associated protein	1.7	0.0042	NM_007278
GABARAPL2	GABA(A) receptor-associated protein like 2	2.04	0.0082	NM_007285
GAK	cyclin G associated kinase	1.73	0.0069	NM_001286833
GALK1	galactokinase 1	1.77	0.0084	NM_000154
GALM	galactose mutarotase (aldose 1-epimerase)	1.69	0.006	NM_138801
GALNS	galactosamine (N-acetyl)-6-sulfatase	2.61	0.0029	NM_000512
GALT	galactose-1-phosphate uridylyltransferase	2.16	0.0039	NM_000155
GAPDHP45	glyceraldehyde 3 phosphate dehydrogenase pseudogene 45 [Source:HGNC Symbol	2.09	0.0014	ENST00000452090
GAR1	GAR1 homolog, ribonucleoprotein	2.17	0.0001	NM_018983
GAS2L1	growth arrest-specific 2 like 1	1.92	0.0011	NM_001278730
GATA1	GATA binding protein 1 (globin transcription factor 1)	1.83	0.0022	NM_002049
GATA2	GATA binding protein 2	3.36	0.0007	NM_001145661
GATA3	GATA binding protein 3	1.74	0.0082	NM_001002295
GATSL2	GATS protein-like 2	1.61	0.0093	NM_001145064
GATSL3	GATS protein-like 3	1.8	0.0011	NM_001037666
GBA	glucosidase, beta, acid	2.51	8.42e-05	NM_001171811
GBA2	glucosidase, beta (bile acid) 2	1.79	0.0012	NM_020944
GBGT1	globoside alpha-1,3-N-acetylgalactosaminyltransferase 1	2	0.0026	NM_001282629
GBP4	guanylate binding protein 4	1.91	0.0018	NM_052941
GCC1	GRIP and coiled-coil domain containing 1	1.76	0.0035	NM_024523
GCDH	glutaryl-CoA dehydrogenase	1.7	0.009	NM_000159
GCHFR	GTP cyclohydrolase I feedback regulator	2.22	0.001	NM_005258
GCLC	glutamate-cysteine ligase, catalytic subunit	1.61	0.0086	NM_001197115
GCNT1	glucosaminyl (N-acetyl) transferase 1, core 2	1.8	0.0082	NM_001097633
GCSAM	germinal center-associated, signaling and motility	2.44	0.0048	NM_001190259
GDE1	glycerophosphodiester phosphodiesterase 1	2.08	0.0002	NM_016641
GDPGP1	GDP-D-glucose phosphorylase 1	1.98	0.0023	NM_001013657
GEMIN4	gem nuclear organelle associated protein 4	2.74	0.0005	NM_015721
GEMIN6	gem nuclear organelle associated protein 6	2.01	0.0011	NM_024775
GEMIN7	gem nuclear organelle associated protein 7	2.11	0.0007	NM_001007269
GEMIN8	gem nuclear organelle associated protein 8	1.63	0.0079	NM_001042479
GGA3	golgi-associated, gamma adaptin ear containing, ARF binding protein 3	1.63	0.0022	NM_001172703
GGCX	gamma-glutamyl carboxylase	2.1	0.0017	NM_000821
GGT1	gamma-glutamyltransferase 1	1.65	0.0037	NM_001288833
GGT7	gamma-glutamyltransferase 7	1.82	0.0021	NM_178026
GIGYF1	GRB10 interacting GYF protein 1	1.67	0.0057	NM_022574
GIMAP1-GIMAP5	GIMAP1-GIMAP5 readthrough	2.69	0.008	NM_001199577
GIMAP2	GTPase, IMAP family member 2	2.3	0.0017	NM_015660
GIMAP3P	GTPase, IMAP family member 3 pseudogene [Source:HGNC Symbol	1.75	0.0083	ENST00000495150
GIMAP6	GTPase, IMAP family member 6	1.93	0.0008	NM_001244071
GIMAP8	GTPase, IMAP family member 8	2.23	0.0014	NM_175571
GINS4	GINS complex subunit 4 (Sld5 homolog)	2.01	0.0004	NM_032336
GIT2	G protein-coupled receptor kinase interacting ArfGAP 2	1.55	0.0089	NM_001135213
GLIPR1L2	GLI pathogenesis-related 1 like 2	2.03	0.0072	NM_001270396
GLMP	glycosylated lysosomal membrane protein	2.49	9.93e-05	NM_001256604
GLRX5	glutaredoxin 5	2.05	0.0024	NM_016417
GLT8D1	glycosyltransferase 8 domain containing 1	2.24	0.0002	NM_001010983
GLTSCR2	glioma tumor suppressor candidate region gene 2	2.51	0.0016	NM_015710
GMEB2	glucocorticoid modulatory element binding protein 2	1.9	0.004	NM_012384
GMIP	GEM interacting protein	2.33	0.0012	NM_001288998
GMNN	geminin, DNA replication inhibitor	1.68	0.0037	NM_001251989
GMPPA	GDP-mannose pyrophosphorylase A	1.89	0.0008	NM_013335
GMPPB	GDP-mannose pyrophosphorylase B	1.99	0.0008	NM_013334
GMPR2	guanosine monophosphate reductase 2	2.15	0.0001	NM_001002000
GNAI2	guanine nucleotide binding protein (G protein), alpha inhibiting activity polypeptide 2	1.67	0.0066	NM_001166425
GNB2	guanine nucleotide binding protein (G protein), beta polypeptide 2	4.37	7.79e-05	NM_005273
GNG5	guanine nucleotide binding protein (G protein), gamma 5	2.68	0.0002	NM_005274
GNG5P1	guanine nucleotide binding protein (G protein), gamma 5 pseudogene 1 [Source:HGNC Symbol	2.45	0.0028	ENST00000255500
GNG5P3	guanine nucleotide binding protein (G protein), gamma 5 pseudogene 3	3.29	0.0013	OTTHUMT00000391648
GNPTG	N-acetylglucosamine-1-phosphate transferase, gamma subunit	1.61	0.0028	NM_032520
GOLGB1	golgin B1	-2.37	0.0002	NM_001256486
GOPC	golgi-associated PDZ and coiled-coil motif containing	1.53	0.0071	NM_001017408
GORAB	golgin, RAB6-interacting	-2.13	0.0037	NM_001146039
GORASP1	golgi reassembly stacking protein 1	1.76	0.0019	NM_001278789
GOT2	glutamic-oxaloacetic transaminase 2, mitochondrial	1.93	0.0003	NM_001286220
GP1BB	glycoprotein Ib (platelet), beta polypeptide	1.91	0.0089	NM_000407
GPAA1	glycosylphosphatidylinositol anchor attachment 1	2.66	0.0002	NM_003801
GPANK1	G-patch domain and ankyrin repeats 1	3.01	5.42e-06	NM_001199237
GPAT4	glycerol-3-phosphate acyltransferase 4	1.97	0.0025	NM_178819
GPBAR1	G protein-coupled bile acid receptor 1	3.93	0.0005	NM_001077191
GPI	glucose-6-phosphate isomerase	2.39	0.0001	NM_000175
GPKOW	G-patch domain and KOW motifs	1.78	0.0079	NM_015698
GPN2	GPN-loop GTPase 2	2.95	8.57e-06	NM_018066
GPR107	G protein-coupled receptor 107	1.76	0.0025	NM_001136557
GPR108	G protein-coupled receptor 108	1.93	0.0008	NM_001080452
GPR137	G protein-coupled receptor 137	2.15	8.4e-05	NM_001170726
GPR137B	G protein-coupled receptor 137B	2.3	0.0015	NM_003272
GPR155	G protein-coupled receptor 155	1.74	0.0012	NM_001033045
GPR27	G protein-coupled receptor 27	1.73	0.0027	NM_018971
GPR52	G protein-coupled receptor 52	-1.7	0.0064	NM_005684
GPR55	G protein-coupled receptor 55	2.27	0.0036	NM_005683
GPR89A	G protein-coupled receptor 89A	1.94	0.007	NM_001097612
GPS1	G protein pathway suppressor 1	1.73	0.0094	NM_004127
GPS2	G protein pathway suppressor 2	1.51	0.0097	NM_004489
GPX1	glutathione peroxidase 1	3.05	0.0001	NM_000581
GPX1P2	glutathione peroxidase pseudogene 2 [Source:HGNC Symbol	2.47	7.3e-05	ENST00000429271
GPX4	glutathione peroxidase 4	2.32	0.0017	NM_001039847
GRAMD4	GRAM domain containing 4	3.03	6.88e-05	NM_015124
GREM1	gremlin 1, DAN family BMP antagonist [Source:HGNC Symbol	1.53	0.0087	ENST00000633992
GRIK5	glutamate receptor, ionotropic, kainate 5	1.54	0.0099	NM_001301030
GRIP2	glutamate receptor interacting protein 2	1.64	0.0029	NM_001080423
GRK6	G protein-coupled receptor kinase 6	2.16	0.0004	NM_001004105
GRWD1	glutamate-rich WD repeat containing 1	3.23	0.0006	NM_031485
GSDMD	gasdermin D	5.43	1.14e-06	NM_024736
GSK3A	glycogen synthase kinase 3 alpha	3.17	8.56e-05	NM_019884
GSTA2	glutathione S-transferase alpha 2	1.78	0.0037	NM_000846
GSTK1	glutathione S-transferase kappa 1	2.28	0.0003	NM_001143679
GSTO1	glutathione S-transferase omega 1	3.15	0.0003	NM_001191002
GSTP1	glutathione S-transferase pi 1	2.49	0.0015	NM_000852
GSTZ1	glutathione S-transferase zeta 1	2.09	0.0078	NM_001312660
GSX2	GS homeobox 2	1.7	0.0027	NM_133267
GTDC1	glycosyltransferase like domain containing 1	-1.96	0.0025	NM_001006636
GTF2F1	general transcription factor IIF subunit 1	2.08	0.0028	NM_002096
GTF2H4	general transcription factor IIH subunit 4	1.75	0.0067	NM_001517
GTF3C2	general transcription factor IIIC subunit 2	1.92	0.0005	NM_001035521
GTF3C5	general transcription factor IIIC subunit 5	1.81	0.003	NM_001122823
GTPBP1	GTP binding protein 1	2.44	0.0006	NM_004286
GTPBP2	GTP binding protein 2	2.02	0.0017	NM_001286216
GUK1	guanylate kinase 1	1.99	0.0012	NM_000858
GUSB	glucuronidase, beta	2.4	0.0005	NM_000181
GVQW2	GVQW motif containing 2	1.83	0.003	NM_001242740
GYS1	glycogen synthase 1 (muscle)	1.92	0.0002	NM_001161587
H1F0	H1 histone family, member 0	3.34	0.008	NM_005318
H2AFZ	H2A histone family, member Z	1.77	0.0096	NM_002106
H6PD	hexose-6-phosphate dehydrogenase (glucose 1-dehydrogenase)	1.78	0.0021	NM_001282587
HAPLN3	hyaluronan and proteoglycan link protein 3	2.12	0.0032	NM_001307952
HARBI1	harbinger transposase derived 1	2.01	0.0023	NM_173811
HAUS7	HAUS augmin like complex subunit 7	1.84	0.0062	NM_017518
HCFC1	host cell factor C1	2.26	0.0043	NM_005334
HCST	hematopoietic cell signal transducer	3.39	1.93e-05	NM_001007469
HDAC3	histone deacetylase 3	2.12	0.0004	NM_003883
HDAC7	histone deacetylase 7	2.29	0.001	NM_001098416
HDGF	hepatoma-derived growth factor	2.57	0.0043	NM_001126050
HDHD3	haloacid dehalogenase-like hydrolase domain containing 3	2.72	0.0016	NM_001304509
HELZ	helicase with zinc finger	-2.15	0.0001	NM_014877
HEXA	hexosaminidase A (alpha polypeptide)	2.27	0.0003	NM_000520
HEXDC	hexosaminidase (glycosyl hydrolase family 20, catalytic domain) containing	1.66	0.0057	NM_173620
HEXIM1	hexamethylene bis-acetamide inducible 1	1.63	0.0098	NM_006460
HGH1	HGH1 homolog	2.43	0.0049	NM_016458
HGS	hepatocyte growth factor-regulated tyrosine kinase substrate	2.17	0.0006	NM_004712
HHEX	hematopoietically expressed homeobox	2.83	0.0054	NM_002729
HHLA3	HERV-H LTR-associating 3	2.23	0.01	NM_001031693
HIF1AN	hypoxia inducible factor 1, alpha subunit inhibitor	1.6	0.0098	NM_017902
HIGD2A	HIG1 hypoxia inducible domain family, member 2A	2.58	6.87e-05	NM_138820
HINFP	histone H4 transcription factor	2.4	0.0004	NM_001243259
HINT2	histidine triad nucleotide binding protein 2	1.95	0.0058	NM_032593
HIP1R	huntingtin interacting protein 1 related	2.5	0.0032	NM_001303097
HIST1H2BA	histone cluster 1, H2ba	2.2	0.0005	NM_170610
HIST1H2BE	histone cluster 1, H2be	2.08	0.0055	NM_003523
HIST1H2BH	histone cluster 1, H2bh	2.27	0.0015	NM_003524
HIST1H3B	histone cluster 1, H3b	2.14	0.0011	NM_003537
HIST1H3G	histone cluster 1, H3g	2.59	0.0005	NM_003534
HIST1H4B	histone cluster 1, H4b	2.07	0.0094	NM_003544
HIST1H4H	histone cluster 1, H4h	2	0.0053	NM_003543
HIST2H2BB	histone cluster 2, H2bb (pseudogene)	1.67	0.0028	OTTHUMT00000098433
HIST2H2BD	histone cluster 2, H2bd (pseudogene)	2.09	0.0054	OTTHUMT00000087130
HIST2H2BE	histone cluster 2, H2be	2.68	0.001	NM_003528
HIST2H3A	histone cluster 2, H3a	1.69	0.0026	ENST00000403683
HIST2H3A	histone cluster 2, H3a	1.99	0.0008	NM_001005464
HIST2H3D	histone cluster 2, H3d	3.72	0.0066	NM_001123375
HIST2H4A	histone cluster 2, H4a	2.53	0.0017	NM_003548
HIST2H4B	histone cluster 2, H4b	3.21	0.002	NM_001034077
HJURP	Holliday junction recognition protein	1.98	0.0008	NM_001282962
HK1	hexokinase 1	2.85	4.61e-05	NM_000188
HK3	hexokinase 3 (white cell)	7.28	1.37e-05	NM_002115
HKR1	HKR1, GLI-Kruppel zinc finger family member	1.73	0.0037	NM_181786
HLA-A	major histocompatibility complex, class I, A	2.75	5.79e-05	NM_001242758
HLA-DRB5	major histocompatibility complex, class II, DR beta 5	88.53	0.0051	NM_002125
HLA-E	major histocompatibility complex, class I, E	2.29	0.0002	NM_005516
HLA-F	major histocompatibility complex, class I, F	1.56	0.0062	NM_001098478
HLA-G	major histocompatibility complex, class I, G	2.98	0.0009	NM_002127
HLA-H	major histocompatibility complex, class I, H (pseudogene)	2.18	0.0038	NR_001434
HLA-J	major histocompatibility complex, class I, J (pseudogene)	1.73	0.0089	NR_024240
HLA-L	major histocompatibility complex, class I, L (pseudogene)	1.63	0.0088	NR_027822
HLA-U	major histocompatibility complex, class I, U (pseudogene)	4.48	0.0017	OTTHUMT00000076510
HLA-V	major histocompatibility complex, class I, V (pseudogene)	2.35	0.0003	OTTHUMT00000076608
HLA-W	major histocompatibility complex, class I, W (pseudogene)	1.71	0.0073	OTTHUMT00000076506
HMBOX1	homeobox containing 1	-1.92	0.0051	NM_001135726
HMBS	hydroxymethylbilane synthase	1.82	0.003	NM_000190
HMCES	5-hydroxymethylcytosine (hmC) binding, ES cell-specific	2.04	0.0035	NM_001006109
HMGB3P4	high mobility group box 3 pseudogene 4 [Source:HGNC Symbol	-2.46	0.0034	ENST00000428776
HMGCL	3-hydroxymethyl-3-methylglutaryl-CoA lyase	2.76	0.0005	NM_000191
HMGN2P17	high mobility group nucleosomal binding domain 2 pseudogene 17 [Source:HGNC Symbol	3.3	6.63e-05	ENST00000425872
HMGXB3	HMG box domain containing 3	1.58	0.005	NM_014983
HMHA1	histocompatibility (minor) HA-1	2.56	0.0002	NM_001258328
HMMR	hyaluronan-mediated motility receptor (RHAMM)	1.68	0.0026	NM_001142556
HN1	hematological and neurological expressed 1	2.71	0.0003	NM_001002032
HN1L	hematological and neurological expressed 1-like	1.59	0.004	NM_144570
HNRNPA0	heterogeneous nuclear ribonucleoprotein A0	2.61	0.0016	NM_006805
HNRNPA2B1	heterogeneous nuclear ribonucleoprotein A2/B1	2.11	0.0008	NM_002137
HNRNPAB	heterogeneous nuclear ribonucleoprotein A/B	1.6	0.0043	NM_004499
HNRNPCL4	heterogeneous nuclear ribonucleoprotein C-like 4	3.74	0.0004	ENST00000323770
HNRNPD	heterogeneous nuclear ribonucleoprotein D	1.57	0.0032	NM_001003810
HNRNPL	heterogeneous nuclear ribonucleoprotein L	2.16	0.0013	NM_001005335
HNRNPUL2	heterogeneous nuclear ribonucleoprotein U-like 2	1.95	0.0005	NM_001079559
HOMER3	homer scaffolding protein 3	1.58	0.0069	NM_001145721
HOMEZ	homeobox and leucine zipper encoding	2.54	6.22e-05	NM_020834
HPCAL1	hippocalcin-like 1	2.37	0.0023	NM_001258357
HPS1	Hermansky-Pudlak syndrome 1	2.01	0.0025	NM_000195
HRH4	histamine receptor H4	2.14	0.0081	NM_001143828
HS1BP3	HCLS1 binding protein 3	1.99	0.0003	NM_022460
HSCB	HscB mitochondrial iron-sulfur cluster co-chaperone	2.21	0.0013	NM_172002
HSD17B10	hydroxysteroid (17-beta) dehydrogenase 10	1.83	0.0024	NM_001037811
HSF1	heat shock transcription factor 1	1.98	0.0017	NM_005526
HSH2D	hematopoietic SH2 domain containing	3.13	0.0016	NM_001291274
HSPA1B	heat shock 70kDa protein 1B	1.82	0.0094	ENST00000375650
HSPA4	heat shock 70kDa protein 4	1.6	0.009	NM_002154
HSPA6	heat shock 70kDa protein 6 (HSP70B)	2.08	0.0047	NM_002155
HSPB1	heat shock 27kDa protein 1	1.73	0.007	NM_001540
HSPB1P1	heat shock protein family B (small) member 1 pseudogene 1 [Source:HGNC Symbol	1.66	0.0033	ENST00000423240
HSPE1P11	heat shock protein family E (Hsp10) member 1 pseudogene 11 [Source:HGNC Symbol	-2.15	0.0005	ENST00000339579
HSPE1P26	heat shock protein family E (Hsp10) member 1 pseudogene 26 [Source:HGNC Symbol	-1.79	0.0019	ENST00000405341
HTATIP2	HIV-1 Tat interactive protein 2	2.61	0.0022	NM_001098520
HYOU1	hypoxia up-regulated 1	1.92	0.0017	ENST00000629227
HYPK	huntingtin interacting protein K	1.71	0.0071	NM_001199885
IAH1	isoamyl acetate-hydrolyzing esterase 1 homolog	1.62	0.0025	NM_001039613
IARS2	isoleucyl-tRNA synthetase 2, mitochondrial	1.68	0.0027	NM_018060
ICAM2	intercellular adhesion molecule 2	2.34	0.0007	NM_000873
ICAM3	intercellular adhesion molecule 3	2.86	0.0004	NM_002162
ID3	inhibitor of DNA binding 3, dominant negative helix-loop-helix protein	2.65	0.0001	NM_002167
IDH2	isocitrate dehydrogenase 2 (NADP+), mitochondrial	1.65	0.006	NM_001289910
IDH3G	isocitrate dehydrogenase 3 (NAD+) gamma	2.48	0.0003	NM_004135
IDUA	iduronidase, alpha-L-	2.34	0.0001	NM_000203
IFFO1	intermediate filament family orphan 1	1.64	0.0035	NM_001039670
IFI27L2	interferon, alpha-inducible protein 27-like 2	1.7	0.0023	NM_032036
IFI35	interferon-induced protein 35	1.78	0.0072	NM_005533
IFITM3	interferon induced transmembrane protein 3	2.54	0.0056	NM_021034
IFNA10	interferon, alpha 10	1.99	0.0024	NM_002171
IFRD2	interferon-related developmental regulator 2	1.85	0.0069	NM_006764
IGFLR1	IGF like family receptor 1	3.84	5.92e-05	NM_024660
IGFN1	immunoglobulin-like and fibronectin type III domain containing 1	2.13	0.0055	NM_001164586
IGHV1-18	immunoglobulin heavy variable 1-18	2.76	0.0074	OTTHUMT00000325664
IGHV1OR15-2	immunoglobulin heavy variable 1/OR15-2 (pseudogene)	3.02	0.0009	OTTHUMT00000431773
IGHV3-43	immunoglobulin heavy variable 3-43	3.55	0.0007	OTTHUMT00000325191
IGHV3-53	immunoglobulin heavy variable 3-53	1.55	0.0093	OTTHUMT00000324612
IGHV3-60	immunoglobulin heavy variable 3-60 (pseudogene)	3.25	0.0026	OTTHUMT00000324602
IGHV3-65	immunoglobulin heavy variable 3-65 (pseudogene)	2.79	0.0029	OTTHUMT00000324618
IGHV3OR16-12	immunoglobulin heavy variable 3/OR16-12 (non-functional)	2.67	0.0006	OTTHUMT00000431813
IGHV3OR16-6	immunoglobulin heavy variable 3/OR16-6 (pseudogene)	2.06	0.0078	OTTHUMT00000432087
IGHV3OR16-8	immunoglobulin heavy variable 3/OR16-8 (non-functional)	6.86	0.0016	OTTHUMT00000432095
IGHV4-61	immunoglobulin heavy variable 4-61	3.18	0.0076	OTTHUMT00000324623
IGHV7-27	immunoglobulin heavy variable 7-27 (pseudogene)	2.69	0.0053	OTTHUMT00000325164
IGHV7-56	immunoglobulin heavy variable 7-56 (pseudogene)	2.92	0.0001	OTTHUMT00000324622
IGHVIII-44	immunoglobulin heavy variable (III)-44 (pseudogene)	1.85	0.0014	OTTHUMT00000325159
IGKV1-12	immunoglobulin kappa variable 1-12 [Source:HGNC Symbol	3.65	0.0059	ENST00000632502
IGKV1-13	immunoglobulin kappa variable 1-13 (gene/pseudogene)	3.58	7.18e-05	OTTHUMT00000323396
IGKV1-17	immunoglobulin kappa variable 1-17 [Source:HGNC Symbol	5.16	0.0036	ENST00000632229
IGKV1-27	immunoglobulin kappa variable 1-27	5.67	0.0068	OTTHUMT00000323389
IGKV1-27	immunoglobulin kappa variable 1-27 [Source:HGNC Symbol	9.49	0.0015	ENST00000631531
IGKV1-33	immunoglobulin kappa variable 1-33 [Source:HGNC Symbol	5.47	0.0059	ENST00000632835
IGKV1-33	immunoglobulin kappa variable 1-33 [Source:HGNC Symbol	5.11	0.0046	ENST00000634204
IGKV1-35	immunoglobulin kappa variable 1-35 (pseudogene)	2.72	0.0018	OTTHUMT00000323479
IGKV1-37	immunoglobulin kappa variable 1-37 (non-functional)	1.76	0.0057	OTTHUMT00000323488
IGKV1-37	immunoglobulin kappa variable 1-37 (non-functional) [Source:HGNC Symbol	3.88	0.0021	ENST00000632103
IGKV1-39	immunoglobulin kappa variable 1-39 (gene/pseudogene) [Source:HGNC Symbol	4.33	0.0034	ENST00000631411
IGKV1-5	immunoglobulin kappa variable 1-5 [Source:HGNC Symbol	3.94	0.0089	ENST00000632205
IGKV1-6	immunoglobulin kappa variable 1-6 [Source:HGNC Symbol	6.93	0.0051	ENST00000632891
IGKV1-8	immunoglobulin kappa variable 1-8 [Source:HGNC Symbol	6.68	0.0003	ENST00000631614
IGKV1-9	immunoglobulin kappa variable 1-9 [Source:HGNC Symbol	4.15	0.0019	ENST00000633273
IGKV1D-12	immunoglobulin kappa variable 1D-12	4.49	0.006	OTTHUMT00000476804
IGKV1D-13	immunoglobulin kappa variable 1D-13	4.06	0.0004	OTTHUMT00000476803
IGKV1D-16	immunoglobulin kappa variable 1D-16	3.3	0.008	OTTHUMT00000323144
IGKV1D-22	immunoglobulin kappa variable 1D-22 (pseudogene)	2.83	0.0024	OTTHUMT00000323276
IGKV1D-27	immunoglobulin kappa variable 1D-27 (pseudogene)	3.53	0.0023	OTTHUMT00000323279
IGKV1D-32	immunoglobulin kappa variable 1D-32 (pseudogene)	3.53	0.0073	OTTHUMT00000323286
IGKV1D-35	immunoglobulin kappa variable 1D-35 (pseudogene)	2.94	0.0069	OTTHUMT00000323275
IGKV1D-37	immunoglobulin kappa variable 1D-37 (non-functional)	3.2	0.0015	OTTHUMT00000358517
IGKV1D-39	immunoglobulin kappa variable 1D-39	5.22	0.003	OTTHUMT00000358519
IGKV1D-42	immunoglobulin kappa variable 1D-42 (non-functional)	3.51	0.0016	OTTHUMT00000323148
IGKV1OR-2	immunoglobulin kappa variable 1/OR-2 (pseudogene)	1.86	0.0057	OTTHUMT00000037120
IGKV1OR2-1	immunoglobulin kappa variable 1/OR2-1 (pseudogene)	2.04	0.0019	OTTHUMT00000338373
IGKV1OR2-108	immunoglobulin kappa variable 1/OR2-108 (non-functional)	2.33	0.0006	OTTHUMT00000330788
IGKV1OR-3	immunoglobulin kappa variable 1/OR-3 (pseudogene)	2.87	0.0037	OTTHUMT00000037125
IGKV1OR9-1	immunoglobulin kappa variable 1/OR9-1 (pseudogene) [Source:HGNC Symbol	2.82	0.0044	ENST00000424370
IGKV2-14	immunoglobulin kappa variable 2-14 (pseudogene)	2.37	0.0008	OTTHUMT00000323391
IGKV2-26	immunoglobulin kappa variable 2-26 (pseudogene)	4.93	0.0003	OTTHUMT00000323397
IGKV2-28	immunoglobulin kappa variable 2-28 [Source:HGNC Symbol	12.96	0.0013	ENST00000633682
IGKV2-29	immunoglobulin kappa variable 2-29 (gene/pseudogene)	8.14	0.0002	OTTHUMT00000323390
IGKV2-4	immunoglobulin kappa variable 2-4 (pseudogene)	5.59	0.0007	OTTHUMT00000323041
IGKV2-40	immunoglobulin kappa variable 2-40	3.5	0.0036	OTTHUMT00000476797
IGKV2-40	immunoglobulin kappa variable 2-40 [Source:HGNC Symbol	5.26	0.0037	ENST00000632811
IGKV2-40	immunoglobulin kappa variable 2-40 [Source:HGNC Symbol	6.07	0.0023	ENST00000632384
IGKV2D-10	immunoglobulin kappa variable 2D-10 (pseudogene)	4.64	7.93e-05	OTTHUMT00000323142
IGKV2D-18	immunoglobulin kappa variable 2D-18 (pseudogene)	5.17	0.0004	OTTHUMT00000323292
IGKV2D-24	immunoglobulin kappa variable 2D-24 (non-functional)	3.18	0.0053	OTTHUMT00000323290
IGKV2D-26	immunoglobulin kappa variable 2D-26	4.58	0.0003	OTTHUMT00000323278
IGKV2D-28	immunoglobulin kappa variable 2D-28	8.27	0.0011	OTTHUMT00000323288
IGKV2D-29	immunoglobulin kappa variable 2D-29	4.61	0.0008	OTTHUMT00000323291
IGKV2D-30	immunoglobulin kappa variable 2D-30	4.69	0.0009	OTTHUMT00000323285
IGKV2D-40	immunoglobulin kappa variable 2D-40	2.76	0.0063	OTTHUMT00000358520
IGKV3-11	immunoglobulin kappa variable 3-11 [Source:HGNC Symbol	3.86	0.0015	ENST00000632088
IGKV3-20	immunoglobulin kappa variable 3-20 [Source:HGNC Symbol	6.21	0.0039	ENST00000632822
IGKV3D-11	immunoglobulin kappa variable 3D-11	6.47	0.0005	OTTHUMT00000323138
IGKV3D-7	immunoglobulin kappa variable 3D-7	4.17	0.0036	OTTHUMT00000476805
IGKV6-21	immunoglobulin kappa variable 6-21 (non-functional) [Source:HGNC Symbol	2.86	0.0034	ENST00000631699
IGLV1-36	immunoglobulin lambda variable 1-36	2.34	0.0052	OTTHUMT00000321179
IGLV1-47	immunoglobulin lambda variable 1-47	2.42	0.008	OTTHUMT00000321108
IGLV3-10	immunoglobulin lambda variable 3-10	2.95	0.0021	OTTHUMT00000321842
IGLV3-19	immunoglobulin lambda variable 3-19	6.58	0.0015	OTTHUMT00000321830
IGLV8-61	immunoglobulin lambda variable 8-61	3.69	0.0027	OTTHUMT00000320321
IGSF8	immunoglobulin superfamily, member 8	2.35	0.0002	NM_001206665
IKBKE	inhibitor of kappa light polypeptide gene enhancer in B-cells, kinase epsilon	2.29	0.0023	NM_001193321
IKBKG	inhibitor of kappa light polypeptide gene enhancer in B-cells, kinase gamma	2.57	0.0004	NM_001099856
IKZF5	IKAROS family zinc finger 5	-2.2	0.0003	NM_001271840
IL12RB1	interleukin 12 receptor, beta 1	1.97	0.0009	NM_001290023
IL15	interleukin 15	2.05	0.0049	NM_000585
IL17RA	interleukin 17 receptor A	2.52	0.001	NM_001289905
IL23A	interleukin 23, alpha subunit p19	-2.9	0.0087	NM_016584
IL27RA	interleukin 27 receptor, alpha	2.76	0.0001	NM_004843
IL2RA	interleukin 2 receptor, alpha	1.89	0.0058	NM_000417
IL4R	interleukin 4 receptor	2.37	0.0001	NM_000418
IL5RA	interleukin 5 receptor, alpha	2.14	0.0007	NM_000564
IL6R	interleukin 6 receptor	1.79	0.0012	NM_000565
ILK	integrin linked kinase	1.82	0.0012	NM_001014794
ILVBL	ilvB (bacterial acetolactate synthase)-like	1.88	0.0079	NM_006844
IMMP2L	inner mitochondrial membrane peptidase subunit 2	-2.5	0.0008	NM_001244606
IMP4	IMP4 homolog, U3 small nucleolar ribonucleoprotein	2.91	5.18e-05	NM_033416
IMPA2	inositol(myo)-1(or 4)-monophosphatase 2	2.21	0.0071	NM_014214
IMPDH1	IMP (inosine 5-monophosphate) dehydrogenase 1	1.96	0.0037	NM_000883
INAFM1	InaF-motif containing 1	1.73	0.0043	NM_178511
ING1	inhibitor of growth family member 1	2.49	0.0026	NM_001267728
ING2	inhibitor of growth family member 2	1.97	0.0004	NM_001291959
INO80E	INO80 complex subunit E	1.67	0.004	NM_001304562
INTS5	integrator complex subunit 5	1.98	0.0031	NM_030628
INVS	inversin	-2.05	0.0023	NM_014425
IP6K1	inositol hexakisphosphate kinase 1	1.98	0.0002	NM_001006115
IP6K2	inositol hexakisphosphate kinase 2	1.89	0.0093	NM_001005909
IQCK	IQ motif containing K	2.07	0.0075	NM_001305121
IRF5	interferon regulatory factor 5	2.24	0.0029	NM_001098627
IRF7	interferon regulatory factor 7	3.14	0.0021	NM_001572
IRF9	interferon regulatory factor 9	2.68	0.0004	NM_006084
ISCA2	iron-sulfur cluster assembly 2	1.76	0.0078	NM_001272007
ISOC1	isochorismatase domain containing 1	1.6	0.0073	NM_016048
ISY1-RAB43	ISY1-RAB43 readthrough	1.81	0.0026	NM_001204890
ISYNA1	inositol-3-phosphate synthase 1	1.76	0.002	NM_001170938
ITGA5	integrin alpha 5	2.22	0.0002	NM_002205
ITGAX	integrin alpha X	3.18	0.0012	NM_000887
ITGB1BP1	integrin beta 1 binding protein 1	1.99	0.0019	NM_004763
ITGB2	integrin, beta 2 (complement component 3 receptor 3 and 4 subunit)	2.27	0.0007	NM_000211
ITGB3BP	integrin beta 3 binding protein (beta3-endonexin)	-2.87	0.0013	NM_001206739
ITGB7	integrin beta 7	2.45	0.0006	NM_000889
ITIH1	inter-alpha-trypsin inhibitor heavy chain 1	1.72	0.0076	NM_001166434
ITPA	inosine triphosphatase (nucleoside triphosphate pyrophosphatase)	1.94	0.0055	NM_001267623
ITPRIPL2	inositol 1,4,5-trisphosphate receptor interacting protein-like 2	1.98	0.003	NM_001034841
JAGN1	jagunal homolog 1	2.63	0.0002	NM_032492
JAK3	Janus kinase 3	3.41	0.0003	NM_000215
JMJD4	jumonji domain containing 4	2.33	0.0005	NM_001161465
JMJD7	jumonji domain containing 7	2.14	0.0068	NM_001114632
JMJD8	jumonji domain containing 8	2.79	0.0002	NM_001005920
JTB	jumping translocation breakpoint	2.06	0.0003	NM_006694
KAT6B	K(lysine) acetyltransferase 6B	-2.1	0.0012	ENST00000630001
KAT6B	K(lysine) acetyltransferase 6B	-1.77	0.0076	NM_001256468
KAT8	K(lysine) acetyltransferase 8	2.98	0.0012	NM_032188
KATNA1	katanin p60 (ATPase containing) subunit A 1	1.83	0.0084	NM_001204076
KBTBD11	kelch repeat and BTB (POZ) domain containing 11	2.41	0.0061	NM_014867
KCNAB2	potassium channel, voltage gated subfamily A regulatory beta subunit 2	3.03	0.0018	NM_001199860
KCNC4	potassium channel, voltage gated Shaw related subfamily C, member 4	2.1	0.0049	NM_001039574
KCNE3	potassium channel, voltage gated subfamily E regulatory beta subunit 3	3.78	0.0074	NM_005472
KCNK6	potassium channel, two pore domain subfamily K, member 6	1.52	0.0046	NM_004823
KCTD11	potassium channel tetramerization domain containing 11	2.86	1.17e-05	NM_001002914
KCTD12	potassium channel tetramerization domain containing 12	2.84	0.0009	NM_138444
KCTD15	potassium channel tetramerization domain containing 15	1.79	0.0047	NM_001129994
KCTD21	potassium channel tetramerization domain containing 21	1.74	0.0077	NM_001029859
KCTD5	potassium channel tetramerization domain containing 5	2.12	0.0008	NM_018992
KDELR1	KDEL (Lys-Asp-Glu-Leu) endoplasmic reticulum protein retention receptor 1	2.12	0.0044	NM_006801
KDELR2	KDEL (Lys-Asp-Glu-Leu) endoplasmic reticulum protein retention receptor 2	2.4	0.0016	NM_001100603
KDM4C	lysine (K)-specific demethylase 4C	-1.82	0.0024	NM_001146695
KDM5B	lysine (K)-specific demethylase 5B	2	0.002	NM_006618
KEAP1	kelch-like ECH-associated protein 1	3.14	2.97e-05	NM_012289
KHDRBS1	KH domain containing, RNA binding, signal transduction associated 1	1.82	0.0031	NM_001271878
KHSRP	KH-type splicing regulatory protein	1.91	0.0015	NM_003685
KIAA0100	KIAA0100	2.46	2.54e-05	NM_014680
KIAA0430	KIAA0430	1.98	0.0088	NM_001184999
KIAA0513	KIAA0513	1.96	0.0016	NM_001286565
KIAA0586	KIAA0586	-2.08	0.0018	NM_001244189
KIAA0825	KIAA0825	-1.62	0.0076	NM_001145678
KIAA0930	KIAA0930	2.35	0.0026	NM_001009880
KIAA1143	KIAA1143 [Source:HGNC Symbol	1.75	0.0059	ENST00000627745
KIAA1549L	KIAA1549-like	1.74	0.0041	NM_012194
KIAA2013	KIAA2013	1.85	0.0059	NM_138346
KIF20B	kinesin family member 20B	-2.59	0.0006	NM_001284259
KIF21B	kinesin family member 21B	1.84	0.0072	NM_001252100
KIF22	kinesin family member 22	2.09	0.0017	NM_001256269
KIF2C	kinesin family member 2C	2.22	0.0083	NM_001297655
KLF16	Kruppel-like factor 16	1.86	0.0045	NM_031918
KLF2	Kruppel-like factor 2	5.09	5.79e-06	NM_016270
KLHDC10	kelch domain containing 10	2.51	0.0003	NM_014997
KLHDC3	kelch domain containing 3	3.33	9.65e-05	NM_057161
KLHL15	kelch-like family member 15	-1.9	0.0096	NM_030624
KLHL20	kelch-like family member 20	-1.94	0.0035	NM_014458
KLHL21	kelch-like family member 21	2.15	0.0007	NM_014851
KLHL28	kelch-like family member 28	-1.69	0.0098	NM_001308112
KLHL36	kelch-like family member 36	1.94	0.0028	NM_001303451
KLHL6	kelch-like family member 6	2.18	0.0049	NM_130446
KLK4	kallikrein related peptidase 4	1.68	0.007	NM_001302961
KLRC2	killer cell lectin-like receptor subfamily C, member 2	-2.74	0.0062	NM_002260
KMT2B	lysine (K)-specific methyltransferase 2B	2.53	5.86e-05	NM_014727
KMT2E	lysine (K)-specific methyltransferase 2E	-1.64	0.0085	NM_018682
KMT5A	lysine (K)-specific methyltransferase 5A	2.33	0.0011	NM_020382
KRTAP29-1	keratin associated protein 29-1	2.87	0.0004	NM_001257309
KRTCAP2	keratinocyte associated protein 2	2.28	9.98e-05	NM_173852
KXD1	KxDL motif containing 1	1.98	0.0007	NM_001171948
LACC1	laccase (multicopper oxidoreductase) domain containing 1	-1.92	0.0024	NM_001128303
LAGE3	L antigen family, member 3	1.68	0.0022	NM_006014
LAMP1	lysosomal-associated membrane protein 1	2.47	0.0016	NM_005561
LAMTOR1	late endosomal/lysosomal adaptor, MAPK and MTOR activator 1	2.65	0.0007	NM_017907
LAMTOR2	late endosomal/lysosomal adaptor, MAPK and MTOR activator 2	3.08	0.0021	NM_001145264
LAMTOR5	late endosomal/lysosomal adaptor, MAPK and MTOR activator 5	2.55	0.0004	NM_006402
LAP3	leucine aminopeptidase 3	2.39	0.0034	NM_015907
LAT	linker for activation of T-cells	3.25	0.0003	NM_001014987
LCORL	ligand dependent nuclear receptor corepressor like	-1.82	0.0012	NM_001166139
LDB1	LIM domain binding 1	1.65	0.0032	NM_001113407
LENG9	leukocyte receptor cluster (LRC) member 9	1.71	0.0017	ENST00000611161
LETMD1	LETM1 domain containing 1	1.85	0.0005	NM_001243689
LFNG	LFNG O-fucosylpeptide 3-beta-N-acetylglucosaminyltransferase	3.1	5.4e-05	NM_001040167
LILRA2	leukocyte immunoglobulin-like receptor, subfamily A (with TM domain), member 2	1.86	0.0007	NM_001290270
LILRA6	leukocyte immunoglobulin-like receptor, subfamily A (with TM domain), member 6	2.37	0.0035	NM_024318
LILRB4	leukocyte immunoglobulin-like receptor, subfamily B (with TM and ITIM domains), member 4	2.1	0.0022	NM_001278429
LIMD2	LIM domain containing 2	2	0.0018	NM_030576
LIN7C	lin-7 homolog C (C. elegans)	-1.76	0.0014	NM_018362
LIPE	lipase, hormone-sensitive	2.13	0.0009	NM_005357
LIPT2	lipoyl(octanoyl) transferase 2 (putative)	1.77	0.0036	NM_001144869
LLGL1	lethal giant larvae homolog 1 (Drosophila)	1.85	0.0019	NM_004140
LMBR1L	limb development membrane protein 1-like	3.04	0.0001	NM_001300750
LMF2	lipase maturation factor 2	3.8	3.48e-06	NM_033200
LMNB2	lamin B2	1.9	0.0058	NM_032737
LMO2	LIM domain only 2 (rhombotin-like 1)	3.19	0.0008	NM_001142315
LOC150776	sphingomyelin phosphodiesterase 4, neutral membrane (neutral sphingomyelinase-3) pseudogene	2.74	0.0001	NR_026922
LOC642131	putative V-set and immunoglobulin domain-containing-like protein IGHV4OR15-8	3.53	0.003	ENST00000622410
LOC81691	exonuclease NEF-sp	2.04	0.0012	NM_001144924
LONRF2	LON peptidase N-terminal domain and ring finger 2	2.32	0.0028	NM_198461
LOXL3	lysyl oxidase-like 3	2.02	0.0021	NM_001289164
LPAR5	lysophosphatidic acid receptor 5	2.6	0.0039	NM_001142961
LPAR6	lysophosphatidic acid receptor 6	1.84	0.0046	NM_001162497
LPCAT3	lysophosphatidylcholine acyltransferase 3	2.3	0.0005	NM_005768
LPCAT4	lysophosphatidylcholine acyltransferase 4	2.34	0.0067	NM_153613
LRCH3	leucine-rich repeats and calponin homology (CH) domain containing 3	1.75	0.0085	NM_032773
LRIG1	leucine-rich repeats and immunoglobulin-like domains 1	1.79	0.0038	NM_015541
LRP10	LDL receptor related protein 10	2.79	0.0014	NM_014045
LRRC20	leucine rich repeat containing 20	1.56	0.0069	NM_001278211
LRRC25	leucine rich repeat containing 25	3.17	0.0011	NM_145256
LRRC41	leucine rich repeat containing 41	2.03	0.0007	NM_006369
LRRC47	leucine rich repeat containing 47	1.82	0.0026	NM_020710
LRRC59	leucine rich repeat containing 59	1.81	0.0086	NM_018509
LRRC8A	leucine rich repeat containing 8 family, member A	2.11	0.0006	NM_001127244
LRSAM1	leucine rich repeat and sterile alpha motif containing 1	1.57	0.0052	NM_001005373
LSM10	LSM10, U7 small nuclear RNA associated	2.2	0.0018	NM_032881
LSM14B	LSM family member 14B	1.94	0.0042	NM_144703
LSM7	LSM7 homolog, U6 small nuclear RNA and mRNA degradation associated	2.66	0.003	NM_016199
LSM8	LSM8 homolog, U6 small nuclear RNA associated	2.04	0.0014	NM_016200
LSR	lipolysis stimulated lipoprotein receptor	2.38	0.0089	NM_001260489
LTB	lymphotoxin beta (TNF superfamily, member 3)	3.04	0.0001	NM_002341
LTB4R	leukotriene B4 receptor	2.46	0.0004	NM_001143919
LTBR	lymphotoxin beta receptor (TNFR superfamily, member 3)	1.68	0.0047	NM_001270987
LTN1	listerin E3 ubiquitin protein ligase 1	-1.71	0.0036	NM_015565
LUC7L	LUC7-like	1.66	0.0075	NM_018032
LY6E	lymphocyte antigen 6 complex, locus E	2.97	0.0064	NM_001127213
LY6G5B	lymphocyte antigen 6 complex, locus G5B	2.85	4.82e-05	ENST00000375864
LY6G5C	lymphocyte antigen 6 complex, locus G5C	1.72	0.009	NM_025262
LY6H	lymphocyte antigen 6 complex, locus H	1.8	0.0028	NM_001135655
LYNX1	Ly6/neurotoxin 1	4.65	0.0026	NM_023946
LYPLA2	lysophospholipase II	1.99	0.0005	NM_007260
LYRM7	LYR motif containing 7	-1.74	0.01	NM_001293735
LYSMD2	LysM, putative peptidoglycan-binding, domain containing 2	1.92	0.0019	NM_001143917
LZTR1	leucine-zipper-like transcription regulator 1	2.14	0.0023	NM_006767
MAD1L1	MAD1 mitotic arrest deficient-like 1 (yeast)	2.33	0.0011	NM_001013836
MAD2L1BP	MAD2L1 binding protein	1.75	0.0024	NM_001003690
MAD2L2	MAD2 mitotic arrest deficient-like 2 (yeast)	2.23	0.0001	NM_001127325
MAF1	MAF1 homolog, negative regulator of RNA polymerase III	2.33	9.04e-05	NM_032272
MAFK	v-maf avian musculoaponeurotic fibrosarcoma oncogene homolog K	1.51	0.0089	NM_002360
MAGEF1	MAGE family member F1	2.31	0.0015	NM_022149
MAL	mal, T-cell differentiation protein	2.44	0.0007	NM_002371
MALL	mal, T-cell differentiation protein-like	1.74	0.0061	NM_005434
MAN2A2	mannosidase, alpha, class 2A, member 2	3.69	3.99e-05	NM_006122
MAN2B1	mannosidase, alpha, class 2B, member 1	2.23	0.0003	NM_000528
MAN2B2	mannosidase, alpha, class 2B, member 2	1.91	0.001	NM_001292038
MAN2C1	mannosidase, alpha, class 2C, member 1	2.8	2.37e-05	NM_001256494
MANBAL	mannosidase, beta A, lysosomal-like	2.12	0.0075	NM_001003897
MANF	mesencephalic astrocyte-derived neurotrophic factor	1.72	0.0031	NM_006010
MAP10	microtubule-associated protein 10	2.14	0.0026	NM_019090
MAP1S	microtubule-associated protein 1S	4.66	2.31e-07	NM_001308363
MAP2K2	mitogen-activated protein kinase kinase 2	2.94	0.0003	NM_030662
MAP2K7	mitogen-activated protein kinase kinase 7	1.79	0.0042	NM_001297555
MAP3K12	mitogen-activated protein kinase kinase kinase 12	1.88	0.0051	NM_001193511
MAP4K2	mitogen-activated protein kinase kinase kinase kinase 2	1.72	0.0021	NM_001307990
MAPK3	mitogen-activated protein kinase 3	2.1	0.0016	NM_001040056
MAPK6	mitogen-activated protein kinase 6	-2.73	0.0008	NM_002748
MAPK7	mitogen-activated protein kinase 7	1.81	0.0054	NM_002749
MAPKAPK3	mitogen-activated protein kinase-activated protein kinase 3	2.48	0.0006	NM_001243925
MATR3	matrin 3	-1.74	0.001	NM_001194954
MAU2	MAU2 sister chromatid cohesion factor	2.06	0.0053	NM_015329
MAVS	mitochondrial antiviral signaling protein	1.85	0.0011	NM_001206491
MAZ	MYC-associated zinc finger protein (purine-binding transcription factor)	1.82	0.0019	NM_001042539
MB21D1	Mab-21 domain containing 1	2.39	0.0005	NM_138441
MBD1	methyl-CpG binding domain protein 1	1.78	0.0097	NM_001204136
MBD2	methyl-CpG binding domain protein 2	1.67	0.0096	NM_003927
MBNL1	muscleblind like splicing regulator 1	-1.58	0.0033	NM_021038
MBOAT7	membrane bound O-acyltransferase domain containing 7	3.99	0.0034	NM_024298
MBTPS2	membrane bound transcription factor peptidase, site 2	-1.55	0.0098	NM_015884
MC5R	melanocortin 5 receptor	1.9	0.005	NM_005913
MCM5	minichromosome maintenance complex component 5	1.65	0.0051	NM_006739
MCM7	minichromosome maintenance complex component 7	2.87	0.0096	NM_001278595
MCOLN1	mucolipin 1	1.66	0.003	NM_020533
MCPH1	microcephalin 1	-1.81	0.0019	NM_001172574
MDH2	malate dehydrogenase 2	2.12	0.0066	NM_001282403
MEA1	male-enhanced antigen 1	3.27	0.0001	NM_014623
MED15	mediator complex subunit 15	2.06	0.0009	NM_001003891
MED16	mediator complex subunit 16	2.25	0.0008	NM_005481
MED17	mediator complex subunit 17	2.24	0.0004	NM_004268
MED18	mediator complex subunit 18	1.75	0.0048	NM_001127350
MED22	mediator complex subunit 22 [Source:HGNC Symbol	3.94	0.0003	ENST00000626118
MED22	mediator complex subunit 22 [Source:HGNC Symbol	2.16	0.0004	ENST00000629701
MED22	mediator complex subunit 22 [Source:HGNC Symbol	2.43	0.0001	ENST00000629491
MED22	mediator complex subunit 22 [Source:HGNC Symbol	2.73	0.0003	ENST00000629994
MED22	mediator complex subunit 22 [Source:HGNC Symbol	2.1	0.0012	ENST00000630604
MED28	mediator complex subunit 28	1.77	0.0022	NM_025205
MEFV	Mediterranean fever	2.87	0.0022	NM_000243
MEN1	multiple endocrine neoplasia I	1.84	0.0025	NM_000244
MEPCE	methylphosphate capping enzyme	2.03	0.0069	NM_001194990
METAP1	methionyl aminopeptidase 1	2.01	0.0008	NM_015143
Metazoa_SRP	Metazoan signal recognition particle RNA [Source:RFAM	1.55	0.0069	ENST00000622625
METTL13	methyltransferase like 13	1.84	0.005	NM_001007239
METTL17	methyltransferase like 17	1.81	0.0085	NM_001029991
METTL22	methyltransferase like 22	1.88	0.0048	NM_024109
METTL7A	methyltransferase like 7A	2.74	0.0034	NM_014033
MFF	mitochondrial fission factor	2.13	0.0002	NM_001277061
MFNG	MFNG O-fucosylpeptide 3-beta-N-acetylglucosaminyltransferase	2.57	3.81e-05	NM_001166343
MFSD10	major facilitator superfamily domain containing 10	2.31	0.0004	NM_001120
MFSD12	major facilitator superfamily domain containing 12	4.64	9.78e-07	NM_001287529
MFSD13A	major facilitator superfamily domain containing 13A	1.63	0.0024	NM_024789
MFSD4	major facilitator superfamily domain containing 4	1.69	0.0049	NM_181644
MFSD5	major facilitator superfamily domain containing 5	4.24	7.55e-07	NM_001170790
MFSD7	major facilitator superfamily domain containing 7	1.86	0.0024	NM_001294341
MFSD9	major facilitator superfamily domain containing 9	2.22	0.0009	NM_032718
MGAT1	mannosyl (alpha-1,3-)-glycoprotein beta-1,2-N-acetylglucosaminyltransferase	5.77	6.48e-06	NM_001114617
MGAT4B	mannosyl (alpha-1,3-)-glycoprotein beta-1,4-N-acetylglucosaminyltransferase, isozyme B	1.95	0.0088	NM_014275
MGC27345	uncharacterized protein MGC27345	2.43	0.0011	NR_046216
MICB	MHC class I polypeptide-related sequence B	2.43	0.0011	NM_001289161
MIEF1	mitochondrial elongation factor 1	2.1	0.0008	NM_001304564
MIEN1	migration and invasion enhancer 1	1.88	0.0039	NM_032339
MIF	macrophage migration inhibitory factor (glycosylation-inhibiting factor)	2.48	0.0001	NM_002415
MIF4GD	MIF4G domain containing	2.35	0.0002	NM_001242498
MIIP	migration and invasion inhibitory protein	2.15	0.0026	NM_021933
MINOS1	mitochondrial inner membrane organizing system 1	1.77	0.0031	NM_001032363
MINPP1	multiple inositol-polyphosphate phosphatase 1	3.08	0.0003	NM_001178117
MISP	mitotic spindle positioning	1.86	0.003	NM_173481
MITD1	microtubule interacting and trafficking domain containing 1	1.77	0.0016	NM_138798
MLEC	malectin	1.73	0.0027	NM_001303627
MLF2	myeloid leukemia factor 2	1.61	0.0037	NM_005439
MLKL	mixed lineage kinase domain-like	2.08	0.001	NM_001142497
MLST8	MTOR associated protein, LST8 homolog	1.66	0.002	NM_001199173
MLX	MLX, MAX dimerization protein	2.5	0.0036	NM_170607
MLXIP	MLX interacting protein	1.69	0.0059	ENST00000628109
MLXIP	MLX interacting protein	1.93	0.0005	ENST00000629738
MLXIP	MLX interacting protein	2.19	0.001	NM_014938
MMP10	matrix metallopeptidase 10	-1.9	0.0064	NM_002425
MMP9	matrix metallopeptidase 9	3.31	0.0023	NM_004994
MMS19	MMS19 homolog, cytosolic iron-sulfur assembly component	1.78	0.0018	NM_001289403
MNAT1	MNAT CDK-activating kinase assembly factor 1	-2.04	0.0014	NM_001177963
MOB2	MOB kinase activator 2	2.52	5.56e-05	NM_001172223
MOB3A	MOB kinase activator 3A	2.01	0.0036	NM_130807
MOB3C	MOB kinase activator 3C	1.9	0.0008	NM_145279
MOBP	myelin-associated oligodendrocyte basic protein	1.76	0.0063	NM_001278322
MOCS3	molybdenum cofactor synthesis 3	1.94	0.0088	NM_014484
MOGS	mannosyl-oligosaccharide glucosidase	2.06	0.001	NM_001146158
MORN2	MORN repeat containing 2	2.05	0.0008	NM_001145450
MOS	v-mos Moloney murine sarcoma viral oncogene homolog	1.89	0.0028	NM_005372
MOSPD3	motile sperm domain containing 3	1.63	0.0034	NM_001040097
MOV10	Mov10 RISC complex RNA helicase	1.9	0.0018	NM_001130079
MPV17	MpV17 mitochondrial inner membrane protein	2.14	0.0029	NM_002437
MPV17L2	MPV17 mitochondrial membrane protein-like 2	2.37	0.0001	NM_032683
MR1	major histocompatibility complex, class I-related	1.8	0.0054	NM_001194999
MRE11A	MRE11 homolog A, double strand break repair nuclease	-1.51	0.0098	NM_005590
MRGBP	MRG/MORF4L binding protein	1.91	0.0057	NM_018270
MRI1	methylthioribose-1-phosphate isomerase 1	1.81	0.0036	NM_001031727
MRPL12	mitochondrial ribosomal protein L12	3.26	5.75e-05	NM_002949
MRPL14	mitochondrial ribosomal protein L14	1.61	0.01	NM_032111
MRPL15	mitochondrial ribosomal protein L15	2.14	0.0004	NM_014175
MRPL16	mitochondrial ribosomal protein L16	2.41	0.0003	NM_017840
MRPL18	mitochondrial ribosomal protein L18	1.88	0.0095	NM_014161
MRPL2	mitochondrial ribosomal protein L2	2.42	4.55e-05	NM_001300848
MRPL23	mitochondrial ribosomal protein L23	4.2	3.17e-05	NM_021134
MRPL23	Homo sapiens mitochondrial ribosomal protein L23 (MRPL23), mRNA.	2.76	0.0002	NM_021134_2
MRPL34	mitochondrial ribosomal protein L34	2.03	0.0019	NM_023937
MRPL36	mitochondrial ribosomal protein L36	4.17	2.71e-05	NM_032479
MRPL39	mitochondrial ribosomal protein L39	-1.86	0.001	NM_017446
MRPL43	mitochondrial ribosomal protein L43	2.04	0.0021	NM_001308396
MRPL48	mitochondrial ribosomal protein L48	1.71	0.004	NM_016055
MRPL49	mitochondrial ribosomal protein L49	2.64	0.0031	NM_004927
MRPL51	mitochondrial ribosomal protein L51	2.35	0.0004	NM_016497
MRPL53P1	mitochondrial ribosomal protein L53 pseudogene 1 [Source:HGNC Symbol	-1.91	0.0023	ENST00000414323
MRPS12	mitochondrial ribosomal protein S12	1.89	0.004	NM_021107
MRPS17	mitochondrial ribosomal protein S17	1.93	0.0045	NM_015969
MRPS18A	mitochondrial ribosomal protein S18A	1.56	0.0096	NM_001193343
MRPS18B	mitochondrial ribosomal protein S18B	3.17	2.54e-05	NM_014046
MRPS2	mitochondrial ribosomal protein S2	1.64	0.0035	NM_016034
MRPS24	mitochondrial ribosomal protein S24	1.66	0.0052	NM_032014
MRPS25	mitochondrial ribosomal protein S25	2.04	0.0004	NM_022497
MRPS26	mitochondrial ribosomal protein S26	1.73	0.0027	NM_030811
MRPS27	mitochondrial ribosomal protein S27	1.59	0.004	NM_001286748
MRPS34	mitochondrial ribosomal protein S34	2.04	0.0005	NM_001300900
MRPS5P3	mitochondrial ribosomal protein S5 pseudogene 3	1.55	0.0078	OTTHUMT00000371430
MSR1	macrophage scavenger receptor 1	4.86	0.0022	NM_002445
MSRB1	methionine sulfoxide reductase B1	1.68	0.0021	NM_016332
MSRB2	methionine sulfoxide reductase B2	3.59	3.22e-05	NM_012228
MST1P2	macrophage stimulating 1 (hepatocyte growth factor-like) pseudogene 2	1.71	0.0039	NR_027504
MST1R	macrophage stimulating 1 receptor	1.64	0.0087	NM_001244937
MSTO1	misato 1, mitochondrial distribution and morphology regulator	2.25	0.0005	NM_001256532
MSTO2P	Homo sapiens misato family member 2, pseudogene (MSTO2P), non-coding RNA.	2.48	0.0009	NR_024117_2
MT1A	metallothionein 1A	4.44	0.0001	NM_005946
MT1B	metallothionein 1B	4.62	0.0005	NM_005947
MT1DP	metallothionein 1D, pseudogene (functional)	5.75	0.0001	NR_003658
MT1E	metallothionein 1E	2.47	0.0019	NM_175617
MT1G	metallothionein 1G	2.84	0.0009	NM_001301267
MT1H	metallothionein 1H	2.26	0.002	NM_005951
MT1IP	metallothionein 1I, pseudogene	1.83	0.0016	NR_003669
MT1JP	metallothionein 1J, pseudogene	3.27	0.0033	NR_036677
MT1L	metallothionein 1L (gene/pseudogene)	4.5	0.0002	NR_001447
MT1M	metallothionein 1M	5.04	0.0002	NM_176870
MT1P1	metallothionein 1 pseudogene 1	2.01	0.0007	OTTHUMT00000053235
MT1P3	metallothionein 1 pseudogene 3	2.41	0.0026	OTTHUMT00000078853
MT1X	metallothionein 1X	4.17	0.0006	NM_005952
MT1XP1	metallothionein 1X pseudogene 1 [Source:HGNC Symbol	2.45	0.0001	ENST00000421314
MT2A	metallothionein 2A	2.07	0.0018	NM_005953
MT2P1	metallothionein 2 pseudogene 1 [Source:HGNC Symbol	3.57	0.0005	ENST00000262499
MTA2	metastasis associated 1 family member 2	2.5	9.41e-05	NM_004739
MTCH1	mitochondrial carrier 1	2.08	0.0001	NM_001271641
MTCO1P2	MT-CO1 pseudogene 2 [Source:HGNC Symbol	1.77	0.0013	ENST00000554243
MTCO1P3	MT-CO1 pseudogene 3 [Source:HGNC Symbol	2.73	0.0002	ENST00000429327
MTCO1P6	MT-CO1 pseudogene 6 [Source:HGNC Symbol	1.92	0.0027	ENST00000481192
MTCO2P12	MT-CO2 pseudogene 12 [Source:HGNC Symbol	2.17	0.0002	ENST00000427426
MTCO2P22	MT-CO2 pseudogene 22 [Source:HGNC Symbol	2.23	0.0008	ENST00000603246
MTCO3P12	MT-CO3 pseudogene 12 [Source:HGNC Symbol	1.55	0.009	ENST00000416718
MTCO3P22	MT-CO3 pseudogene 22 [Source:HGNC Symbol	1.62	0.0016	ENST00000603219
MTCO3P28	MT-CO3 pseudogene 28 [Source:HGNC Symbol	2.61	0.0025	ENST00000513351
MTCYBP3	MT-CYB pseudogene 3 [Source:HGNC Symbol	-3.53	0.0001	ENST00000445588
MTCYBP32	MT-CYB pseudogene 32 [Source:HGNC Symbol	-1.82	0.006	ENST00000427945
MTG1	mitochondrial ribosome-associated GTPase 1	1.65	0.0057	NM_138384
MTG2	mitochondrial ribosome-associated GTPase 2	2.18	0.0012	NM_015666
MTHFR	methylenetetrahydrofolate reductase (NAD(P)H)	1.62	0.0033	NM_005957
MTMR14	myotubularin related protein 14	1.53	0.0076	NM_001077525
MTND1P11	mitochondrially encoded NADH:ubiquinone oxidoreductase core subunit 1 pseudogene 11 [Source:HGNC Symbol	-1.74	0.0081	ENST00000456661
MTND2P28	mitochondrially encoded NADH:ubiquinone oxidoreductase core subunit 2 pseudogene 28 [Source:HGNC Symbol	1.63	0.0075	ENST00000457540
MTND3P5	mitochondrially encoded NADH:ubiquinone oxidoreductase core subunit 3 pseudogene 5 [Source:HGNC Symbol	-1.92	0.0018	ENST00000512798
MTND4LP30	mitochondrially encoded NADH:ubiquinone oxidoreductase core subunit 4L pseudogene 30 [Source:HGNC Symbol	1.91	0.0017	ENST00000454092
MTND4P24	mitochondrially encoded NADH:ubiquinone oxidoreductase core subunit 4 pseudogene 24 [Source:HGNC Symbol	2.12	0.0004	ENST00000424002
MTND4P32	mitochondrially encoded NADH:ubiquinone oxidoreductase core subunit 4 pseudogene 32 [Source:HGNC Symbol	-1.84	0.0034	ENST00000437189
MTND5P5	mitochondrially encoded NADH:ubiquinone oxidoreductase core subunit 5 pseudogene 5 [Source:HGNC Symbol	-2.44	0.0046	ENST00000503764
MTND6P18	mitochondrially encoded NADH:ubiquinone oxidoreductase core subunit 6 pseudogene 18 [Source:HGNC Symbol	-1.74	0.0024	ENST00000439477
MTRNR2L1	MT-RNR2-like 1	1.61	0.0066	NM_001190452
MTRNR2L10	MT-RNR2-like 10	2.07	0.0071	NM_001190708
MTRNR2L2	MT-RNR2-like 2	1.97	0.001	NM_001190470
MTRNR2L6	MT-RNR2-like 6	1.98	0.0008	ENST00000604952
MTRNR2L7	MT-RNR2-like 7	1.92	0.0006	NM_001190489
MTRNR2L9	MT-RNR2-like 9	2.76	0.0011	NM_001190706
MT-TA	mitochondrially encoded tRNA alanine [Source:HGNC Symbol	2.6	0.0004	uc022bqq.2
MT-TD	mitochondrially encoded tRNA aspartic acid [Source:HGNC Symbol	4.11	0.0005	uc064xpc.1
MT-TK	mitochondrially encoded tRNA lysine [Source:HGNC Symbol	4.38	4.51e-05	uc011mfi.3
MT-TM	mitochondrially encoded tRNA methionine [Source:HGNC Symbol	4.35	0.0007	uc064xow.1
MT-TQ	mitochondrially encoded tRNA glutamine [Source:HGNC Symbol	2.41	0.0059	uc033dml.1
MUL1	mitochondrial E3 ubiquitin protein ligase 1	2.35	0.0022	NM_024544
MUM1	melanoma associated antigen (mutated) 1	2.06	0.0025	NM_032853
MVB12A	multivesicular body subunit 12A	3.1	0.0001	NM_001304547
MVP	major vault protein	4.16	1.91e-05	NM_001293204
MXD4	MAX dimerization protein 4	2.1	0.0003	NM_006454
MYD88	myeloid differentiation primary response 88	1.86	0.0053	NM_001172566
MYDGF	myeloid-derived growth factor	3.13	1.09e-05	NM_019107
MYL12A	myosin light chain 12A	1.9	0.0011	NM_001303047
MYL5	myosin light chain 5	1.99	0.0043	NM_002477
MYL6B	myosin light chain 6B	2.43	0.0009	NM_001199629
MZT2A	mitotic spindle organizing protein 2A	3.03	0.0004	NM_001085365
MZT2B	mitotic spindle organizing protein 2B	2.01	0.0004	NM_025029
N4BP2L2	NEDD4 binding protein 2-like 2	-1.53	0.0054	NM_001278432
NAA40	N(alpha)-acetyltransferase 40, NatD catalytic subunit	1.77	0.0095	NM_001300800
NAA60	N(alpha)-acetyltransferase 60, NatF catalytic subunit	1.99	0.0013	NM_001083600
NAAA	N-acylethanolamine acid amidase	2.87	0.009	NM_001042402
NADSYN1	NAD synthetase 1	1.97	0.0015	NM_018161
NAGK	N-acetylglucosamine kinase	2.58	0.0022	NM_017567
NAGLU	N-acetylglucosaminidase, alpha	1.79	0.0075	NM_000263
NAGPA	N-acetylglucosamine-1-phosphodiester alpha-N-acetylglucosaminidase	1.56	0.0093	NM_016256
NAIF1	nuclear apoptosis inducing factor 1	2.15	0.003	NM_197956
NANOGP4	Nanog homeobox pseudogene 4	-2.14	0.0028	OTTHUMT00000327611
NANS	N-acetylneuraminic acid synthase	1.89	0.001	NM_018946
NAP1L4P3	nucleosome assembly protein 1-like 4 pseudogene 3 [Source:HGNC Symbol	2.06	0.0036	ENST00000432820
NAPRT	nicotinate phosphoribosyltransferase	3.28	7.38e-05	NM_001286829
NARF	nuclear prelamin A recognition factor	1.66	0.0055	NM_001038618
NARFL	nuclear prelamin A recognition factor-like	2.41	0.0005	NM_001304799
NASP	nuclear autoantigenic sperm protein (histone-binding)	1.59	0.0088	NM_001195193
NBEAL2	neurobeachin like 2	1.76	0.0043	NM_015175
NCAPD2	non-SMC condensin I complex subunit D2	1.73	0.005	NM_014865
NCAPH2	non-SMC condensin II complex subunit H2	1.78	0.004	NM_001185011
NCF1	neutrophil cytosolic factor 1	2.17	0.0034	NM_000265
NCF1B	neutrophil cytosolic factor 1B pseudogene	2	0.0054	NR_003186
NCF1C	neutrophil cytosolic factor 1C pseudogene	2.13	0.0007	NR_003187
NCKAP5L	NCK-associated protein 5-like	1.71	0.0073	NM_001037806
NCLN	nicalin	1.54	0.0093	NM_020170
NCOA3	nuclear receptor coactivator 3	-1.56	0.0065	NM_001174087
ND6	NADH dehydrogenase, subunit 6 (complex I)	3.12	4.92e-05	ENST00000361681
NDFIP2	Nedd4 family interacting protein 2	1.77	0.0061	NM_001161407
NDOR1	NADPH dependent diflavin oxidoreductase 1	2.8	5.41e-05	NM_001144026
NDRG1	N-myc downstream regulated 1	2.68	0.0041	NM_001135242
NDST1	N-deacetylase/N-sulfotransferase (heparan glucosaminyl) 1	1.69	0.0084	ENST00000624156
NDUFA11	NADH dehydrogenase (ubiquinone) 1 alpha subcomplex, 11, 14.7kDa	2.65	0.0005	NM_001193375
NDUFA2	NADH dehydrogenase (ubiquinone) 1 alpha subcomplex, 2, 8kDa	2	0.0025	NM_001185012
NDUFA3	NADH dehydrogenase (ubiquinone) 1 alpha subcomplex, 3, 9kDa	1.6	0.0042	ENST00000303553
NDUFA4P2	NADH dehydrogenase (ubiquinone) 1 alpha subcomplex, 4, 9kDa, pseudogene 2 [Source:HGNC Symbol	1.82	0.0061	ENST00000489989
NDUFA7	NADH dehydrogenase (ubiquinone) 1 alpha subcomplex, 7, 14.5kDa	2.23	0.0006	NM_005001
NDUFB10	NADH dehydrogenase (ubiquinone) 1 beta subcomplex, 10, 22kDa	1.91	0.0002	NM_004548
NDUFB11	NADH dehydrogenase (ubiquinone) 1 beta subcomplex, 11, 17.3kDa	3.49	4.09e-06	NM_001135998
NDUFB2	NADH dehydrogenase (ubiquinone) 1 beta subcomplex, 2, 8kDa	2.49	0.0005	NM_004546
NDUFB4	NADH dehydrogenase (ubiquinone) 1 beta subcomplex, 4, 15kDa	1.82	0.0036	NM_001168331
NDUFC1	NADH dehydrogenase (ubiquinone) 1, subcomplex unknown, 1, 6kDa	2.42	0.0037	NM_001184986
NDUFS2	NADH dehydrogenase (ubiquinone) Fe-S protein 2, 49kDa (NADH-coenzyme Q reductase)	2.49	4.42e-05	NM_001166159
NDUFS6	NADH dehydrogenase (ubiquinone) Fe-S protein 6, 13kDa (NADH-coenzyme Q reductase)	1.68	0.0049	NM_004553
NDUFS7	NADH dehydrogenase (ubiquinone) Fe-S protein 7, 20kDa (NADH-coenzyme Q reductase)	2.11	0.0003	NM_024407
NDUFS8	NADH dehydrogenase (ubiquinone) Fe-S protein 8, 23kDa (NADH-coenzyme Q reductase)	3.37	8.12e-06	NM_002496
NDUFV1	NADH dehydrogenase (ubiquinone) flavoprotein 1, 51kDa	1.97	0.0009	NM_001166102
NEAT1	nuclear paraspeckle assembly transcript 1 (non-protein coding)	1.76	0.0028	NR_028272
NEDD1	neural precursor cell expressed, developmentally down-regulated 1	-1.88	0.0017	NM_001135175
NEIL3	nei-like DNA glycosylase 3	1.91	0.004	NM_018248
NEK9	NIMA-related kinase 9	1.56	0.0079	NM_033116
NELFB	negative elongation factor complex member B	1.85	0.0061	NM_015456
NEU1	sialidase 1 (lysosomal sialidase)	1.68	0.0051	ENST00000375631
NFATC2IP	nuclear factor of activated T-cells, cytoplasmic, calcineurin-dependent 2 interacting protein	1.56	0.0037	NM_032815
NFE2	nuclear factor, erythroid 2	2.57	0.0005	NM_001136023
NFE2L1	nuclear factor, erythroid 2-like 1	2.29	0.0005	NM_003204
NFIC	nuclear factor I/C (CCAAT-binding transcription factor)	1.78	0.0086	NM_001245002
NFYC	nuclear transcription factor Y subunit gamma	3.22	0.0002	NM_001142587
NISCH	nischarin	2.12	9.87e-05	NM_001276293
NIT1	nitrilase 1	1.71	0.0028	NM_001185092
NLRC4	NLR family, CARD domain containing 4	2.04	0.002	NM_001199138
NLRP12	NLR family, pyrin domain containing 12	2.51	0.0014	NM_001277126
NLRP13	NLR family, pyrin domain containing 13	1.74	0.0071	NM_176810
NME1	NME/NM23 nucleoside diphosphate kinase 1	3.45	0.0011	NM_000269
NME6	NME/NM23 nucleoside diphosphate kinase 6	1.88	0.0057	NM_001308426
NME7	NME/NM23 family member 7	-1.72	0.0072	NM_013330
NMNAT1	nicotinamide nucleotide adenylyltransferase 1	2.29	0.0013	NM_001297778
NMRAL1	NmrA-like family domain containing 1	2.35	0.0004	NM_001305142
NOA1	nitric oxide associated 1	1.91	0.0017	NM_032313
NOC4L	nucleolar complex associated 4 homolog	3.1	5.37e-05	NM_024078
NOL6	nucleolar protein 6 (RNA-associated)	3.04	6.47e-05	NM_022917
NOL9	nucleolar protein 9	1.94	0.0032	NM_024654
NOP16	NOP16 nucleolar protein	2.13	0.0084	NM_001256539
NOSIP	nitric oxide synthase interacting protein	2.7	0.0023	NM_001270960
NOVA2	neuro-oncological ventral antigen 2	1.58	0.006	NM_002516
NPC2	Niemann-Pick disease, type C2	3.51	0.0012	NM_006432
NPDC1	neural proliferation, differentiation and control, 1	2.14	0.001	NM_015392
NR1D2	nuclear receptor subfamily 1, group D, member 2	-1.79	0.0039	NM_001145425
NR3C1	nuclear receptor subfamily 3, group C, member 1 (glucocorticoid receptor)	-1.62	0.0089	NM_000176
NR4A3	nuclear receptor subfamily 4, group A, member 3	-8.34	0.0014	NM_006981
NRAS	neuroblastoma RAS viral (v-ras) oncogene homolog	-1.66	0.0021	NM_002524
NRBF2	nuclear receptor binding factor 2	1.92	0.0038	NM_001282405
NRCAM	neuronal cell adhesion molecule	-2.57	0.0002	NM_001037132
NRM	nurim (nuclear envelope membrane protein)	2.24	0.007	NM_001270707
NSF	N-ethylmaleimide-sensitive factor	-3.23	0.0014	NR_040116
NSFP1	N-ethylmaleimide-sensitive factor pseudogene 1	-3.82	0.0018	NR_033799
NSMCE1	NSE1 homolog, SMC5-SMC6 complex component	1.97	0.0014	NM_145080
NSRP1	nuclear speckle splicing regulatory protein 1	-1.58	0.0064	NM_001261467
NSUN2	NOP2/Sun RNA methyltransferase family, member 2	1.79	0.0038	NM_001193455
NSUN4	NOP2/Sun domain family, member 4	1.84	0.005	NM_001256127
NT5C	5, 3-nucleotidase, cytosolic	2.77	0.0003	NM_001252377
NT5M	5,3-nucleotidase, mitochondrial	1.66	0.0016	NM_020201
NUAK2	NUAK family, SNF1-like kinase, 2	3.15	0.0004	NM_030952
NUBP1	nucleotide binding protein 1	2.11	0.0099	NM_001278506
NUCB1	nucleobindin 1	2.41	0.0012	NM_006184
NUDC	nudC nuclear distribution protein	2.29	0.0005	NM_006600
NUDCD2	NudC domain containing 2	1.68	0.0021	NM_145266
NUDT19	nudix hydrolase 19	2.31	0.0007	NM_001105570
NUMA1	nuclear mitotic apparatus protein 1	1.85	0.0062	NM_001286561
NUP133	nucleoporin 133kDa	3.1	0.0029	NM_018230
NXNL2	nucleoredoxin-like 2	2.14	0.0012	NM_001161625
NXT2	nuclear transport factor 2-like export factor 2	-2.05	0.0005	NM_001242617
OAS1	2-5-oligoadenylate synthetase 1	3.58	0.0015	NM_001032409
OAS3	2-5-oligoadenylate synthetase 3	4.27	0.0077	NM_006187
ODF2L	outer dense fiber of sperm tails 2-like	-2.04	0.0022	NM_001007022
ODF3B	outer dense fiber of sperm tails 3B	2.83	0.0002	NM_001014440
OGDH	oxoglutarate (alpha-ketoglutarate) dehydrogenase (lipoamide)	1.71	0.0083	NM_001003941
OGFOD2	2-oxoglutarate and iron-dependent oxygenase domain containing 2	2.01	0.0006	NM_001304833
OGFOD3	2-oxoglutarate and iron-dependent oxygenase domain containing 3	2.25	0.0004	NM_024648
OGFR	opioid growth factor receptor	4.67	1.51e-05	NM_007346
OGG1	8-oxoguanine DNA glycosylase	2.07	0.0055	NM_002542
OR1D5	olfactory receptor, family 1, subfamily D, member 5	2.46	0.0014	NM_014566
OR2A4	olfactory receptor, family 2, subfamily A, member 4	1.62	0.008	NM_030908
OR4K14	olfactory receptor, family 4, subfamily K, member 14	1.66	0.0043	NM_001004712
OR7E83P	olfactory receptor, family 7, subfamily E, member 83 pseudogene	2.18	0.0024	OTTHUMT00000359604
ORAI1	ORAI calcium release-activated calcium modulator 1	2.97	2.02e-05	NM_032790
ORAI2	ORAI calcium release-activated calcium modulator 2	2.37	0.0002	NM_001126340
ORAI3	ORAI calcium release-activated calcium modulator 3	2.65	0.0001	NM_152288
ORMDL2	ORMDL sphingolipid biosynthesis regulator 2	2.08	0.0004	NM_014182
ORMDL3	ORMDL sphingolipid biosynthesis regulator 3	2.2	0.01	NM_139280
OSBPL8	oxysterol binding protein-like 8	-1.86	0.0038	NM_001003712
OSBPL9	oxysterol binding protein-like 9	-1.61	0.0049	NM_024586
OSCAR	osteoclast associated, immunoglobulin-like receptor	2.76	0.0004	NM_001282349
OTUB1	OTU deubiquitinase, ubiquitin aldehyde binding 1	1.78	0.0016	NM_017670
OTUB2	OTU deubiquitinase, ubiquitin aldehyde binding 2	1.62	0.0038	NM_023112
OTX1	orthodenticle homeobox 1	1.69	0.0032	NM_001199770
P2RX1	purinergic receptor P2X, ligand gated ion channel, 1	2.34	0.0003	NM_002558
P2RX4	purinergic receptor P2X, ligand gated ion channel, 4	1.66	0.0097	NM_001256796
P4HB	prolyl 4-hydroxylase, beta polypeptide	2.15	0.0002	NM_000918
PABPN1	poly(A) binding protein, nuclear 1	1.74	0.0025	NM_004643
PACS2	phosphofurin acidic cluster sorting protein 2	1.74	0.0008	NM_001100913
PANK2	pantothenate kinase 2	2.01	0.0025	NM_024960
PANX2	pannexin 2	1.85	0.0072	NM_001160300
PAPOLA	poly(A) polymerase alpha	-1.99	0.0014	NM_001252006
PAQR4	progestin and adipoQ receptor family member IV	1.77	0.0068	NM_001284511
PAQR8	progestin and adipoQ receptor family member VIII	2.31	0.0069	NM_133367
PARP1	poly(ADP-ribose) polymerase 1	2.41	0.0003	NM_001618
PARP10	poly(ADP-ribose) polymerase family member 10	1.94	0.0069	NM_032789
PARP12	poly(ADP-ribose) polymerase family member 12	2.19	0.0082	NM_022750
PARVG	parvin, gamma	2.26	0.0002	NM_001137605
PBX2	pre-B-cell leukemia homeobox 2	3.13	1.53e-05	NM_002586
PBXIP1	pre-B-cell leukemia homeobox interacting protein 1	2.61	0.0015	NM_020524
PCBP4	poly(rC) binding protein 4	1.6	0.0075	NM_001174100
PCED1A	PC-esterase domain containing 1A	2.26	0.0002	NM_001271168
PCGF5	polycomb group ring finger 5	2.21	0.0082	NM_001256549
PCIF1	PDX1 C-terminal inhibiting factor 1	2.69	0.0007	NM_022104
PCYT2	phosphate cytidylyltransferase 2, ethanolamine	2.11	0.0063	NM_001184917
PDCD6	programmed cell death 6	2.93	8.36e-06	NM_001267556
PDCD7	programmed cell death 7	1.98	0.0014	NM_005707
PDCL	phosducin like	1.71	0.0033	NM_005388
PDDC1	Parkinson disease 7 domain containing 1	2.2	0.0029	NM_182612
PDE6D	phosphodiesterase 6D, cGMP-specific, rod, delta	1.77	0.0015	NM_001291018
PDIA4	protein disulfide isomerase family A, member 4	2.75	0.0009	NM_004911
PDK2	pyruvate dehydrogenase kinase, isozyme 2	1.8	0.0083	NM_001199898
PDK4	pyruvate dehydrogenase kinase, isozyme 4	8.03	0.0031	NM_002612
PDLIM2	PDZ and LIM domain 2 (mystique)	4.48	8.68e-06	NM_021630
PDPK1	3-phosphoinositide dependent protein kinase 1	1.85	0.0051	NM_001261816
PDZK1IP1	PDZK1 interacting protein 1	2.43	0.0015	NM_005764
PEBP1	phosphatidylethanolamine binding protein 1	1.89	0.0007	NM_002567
PEPD	peptidase D	1.75	0.0078	NM_000285
PEX11B	peroxisomal biogenesis factor 11 beta	2.24	0.0006	NM_001184795
PEX16	peroxisomal biogenesis factor 16	2.51	0.0001	NM_004813
PEX5	peroxisomal biogenesis factor 5	1.54	0.0076	NM_000319
PFKFB4	6-phosphofructo-2-kinase/fructose-2,6-biphosphatase 4	1.79	0.0055	NM_004567
PFKL	phosphofructokinase, liver	3.14	6.12e-06	NM_001002021
PFN1	profilin 1	2	0.0003	NM_005022
PGAP3	post-GPI attachment to proteins 3	1.85	0.0047	NM_001291726
PGBD2	piggyBac transposable element derived 2	2.54	0.0081	NM_001017434
PGD	phosphogluconate dehydrogenase	1.58	0.0041	NM_001304451
PGLS	6-phosphogluconolactonase	3.79	0.0002	NM_012088
PGS1	phosphatidylglycerophosphate synthase 1	1.8	0.002	NM_024419
PHB2	prohibitin 2	2	0.0006	NM_001144831
PHF23	PHD finger protein 23	4.09	0.0002	NM_001284517
PHF3	PHD finger protein 3	-2.06	0.0002	NM_001290259
PHKG2	phosphorylase kinase, gamma 2 (testis)	1.94	0.0007	NM_000294
PHPT1	phosphohistidine phosphatase 1	2.34	6.32e-05	NM_001135861
PHRF1	PHD and ring finger domains 1	2.3	0.0002	NM_001286581
PIAS4	protein inhibitor of activated STAT 4	1.74	0.0018	NM_015897
PIGA	phosphatidylinositol glycan anchor biosynthesis class A	-2.84	0.0002	NM_002641
PIGBOS1	PIGB opposite strand 1	2.11	0.0034	NM_001308421
PIGH	phosphatidylinositol glycan anchor biosynthesis class H	1.97	0.0035	NM_004569
PIGN	phosphatidylinositol glycan anchor biosynthesis class N	-2.09	0.0005	NM_012327
PIGS	phosphatidylinositol glycan anchor biosynthesis class S	1.97	0.0011	NM_033198
PIGT	phosphatidylinositol glycan anchor biosynthesis class T	2.35	7.14e-05	NM_001184728
PIK3CD	phosphatidylinositol-4,5-bisphosphate 3-kinase, catalytic subunit delta	2.54	0.0003	NM_005026
PILRA	paired immunoglobin-like type 2 receptor alpha	2.34	0.0027	NM_013439
PILRB	paired immunoglobin-like type 2 receptor beta	2	0.0027	NM_178238
PIM1	Pim-1 proto-oncogene, serine/threonine kinase	1.91	0.0046	NM_001243186
PIM2	Pim-2 proto-oncogene, serine/threonine kinase	1.86	0.0067	NM_006875
PIP4K2B	phosphatidylinositol-5-phosphate 4-kinase, type II, beta	2.2	0.0008	NM_003559
PIP4K2C	phosphatidylinositol-5-phosphate 4-kinase, type II, gamma	1.94	0.0016	NM_001146258
PIP5K1C	phosphatidylinositol-4-phosphate 5-kinase, type I, gamma	2.02	0.0003	NM_001195733
PISD	phosphatidylserine decarboxylase	4.2	4.45e-06	NM_014338
PITPNB	phosphatidylinositol transfer protein, beta	-1.83	0.003	NM_001284277
PITPNM1	phosphatidylinositol transfer protein, membrane-associated 1	1.78	0.0022	NM_001130848
PITPNM2	phosphatidylinositol transfer protein, membrane-associated 2	2.68	0.0065	NM_001300801
PKN1	protein kinase N1	1.76	0.0014	NM_002741
PLA2G15	phospholipase A2, group XV	2.23	0.0013	NM_012320
PLA2G6	phospholipase A2, group VI (cytosolic, calcium-independent)	2.13	0.0093	NM_001004426
PLCB1	phospholipase C, beta 1 (phosphoinositide-specific)	-2.66	4.48e-05	NM_015192
PLCXD1	phosphatidylinositol-specific phospholipase C, X domain containing 1	2.36	0.0022	NM_018390
PLCXD1	phosphatidylinositol-specific phospholipase C, X domain containing 1	2.75	0.0009	NR_028057
PLEC	plectin	2.42	3.26e-05	NM_000445
PLEKHA6	pleckstrin homology domain containing, family A member 6	1.9	0.0024	NM_014935
PLEKHJ1	pleckstrin homology domain containing, family J member 1	2.67	2.61e-05	NM_001300836
PLEKHM2	pleckstrin homology domain containing, family M (with RUN domain) member 2	1.64	0.0041	NM_015164
PLEKHM3	pleckstrin homology domain containing, family M, member 3	-1.78	0.0057	NM_001080475
PLEKHO1	pleckstrin homology domain containing, family O member 1	2.21	0.002	NM_001304722
PLEKHO2	pleckstrin homology domain containing, family O member 2	3.05	0.0001	NM_001195059
PLIN3	perilipin 3	1.98	0.0038	NM_001164189
PLPP5	phospholipid phosphatase 5	1.62	0.0091	NM_001102559
PLPPR2	phospholipid phosphatase related 2	4.12	0.0004	NM_001170635
PLSCR2	phospholipid scramblase 2	1.86	0.0084	NM_001199978
PLSCR3	phospholipid scramblase 3	1.9	0.0052	NM_001201576
PML	promyelocytic leukemia	3.18	0.0016	NM_002675
PMPCA	peptidase (mitochondrial processing) alpha	2.19	0.0002	NM_001282944
PMS2P3	PMS1 homolog 2, mismatch repair system component pseudogene 3	2.04	0.0038	NR_028059
PMVK	phosphomevalonate kinase	1.79	0.0021	NM_006556
PNKD	paroxysmal nonkinesigenic dyskinesia	2.84	0.0042	NM_001077399
PNN	pinin, desmosome associated protein	-1.89	0.0005	NM_002687
PNPLA2	patatin-like phospholipase domain containing 2	2.84	0.0009	NM_020376
PNPLA6	patatin-like phospholipase domain containing 6	3.78	2.88e-06	NM_001166111
POC1A	POC1 centriolar protein A	1.73	0.0037	NM_001161580
POFUT1	protein O-fucosyltransferase 1	2.02	0.0084	NM_015352
POLD2	polymerase (DNA directed), delta 2, accessory subunit	1.89	0.0013	NM_001127218
POLD4	polymerase (DNA-directed), delta 4, accessory subunit	3.19	1.68e-05	NM_001256870
POLDIP3	polymerase (DNA-directed), delta interacting protein 3	1.8	0.002	NM_001278657
POLE2	polymerase (DNA directed), epsilon 2, accessory subunit	1.98	0.0092	NM_001197330
POLG	polymerase (DNA directed), gamma	1.72	0.001	NM_001126131
POLK	polymerase (DNA directed) kappa	-1.67	0.0064	NM_016218
POLL	polymerase (DNA directed), lambda	1.58	0.0051	NM_001174084
POLM	polymerase (DNA directed), mu	1.61	0.0072	NM_001284330
POLR2E	polymerase (RNA) II (DNA directed) polypeptide E, 25kDa	3.18	0.0003	NM_002695
POLR2F	polymerase (RNA) II (DNA directed) polypeptide F	1.92	0.0056	NM_001301129
POLR2G	polymerase (RNA) II (DNA directed) polypeptide G	1.89	0.0098	NM_002696
POLR2H	polymerase (RNA) II (DNA directed) polypeptide H	2.43	0.0006	NM_001278698
POLR3B	polymerase (RNA) III (DNA directed) polypeptide B	-1.7	0.0043	NM_001160708
POLR3D	polymerase (RNA) III (DNA directed) polypeptide D, 44kDa	1.5	0.0097	NM_001722
POLR3GL	polymerase (RNA) III (DNA directed) polypeptide G (32kD)-like	1.67	0.0099	NM_032305
POLR3H	polymerase (RNA) III (DNA directed) polypeptide H (22.9kD)	1.75	0.0061	NM_001018050
POLRMT	polymerase (RNA) mitochondrial (DNA directed)	1.91	0.0091	NM_005035
POMGNT1	protein O-linked mannose N-acetylglucosaminyltransferase 1 (beta 1,2-)	1.92	0.0045	NM_001243766
POMT1	protein-O-mannosyltransferase 1	1.81	0.0076	NM_001077365
POR	P450 (cytochrome) oxidoreductase	1.62	0.0024	NM_000941
POU2F2	POU class 2 homeobox 2	2.49	0.0019	NM_001207025
PPAN-P2RY11	PPAN-P2RY11 readthrough	2.03	0.0013	NM_001040664
PPDPF	pancreatic progenitor cell differentiation and proliferation factor	5.42	1.47e-05	NM_024299
PPIL2	peptidylprolyl isomerase (cyclophilin)-like 2	2.15	0.0007	NM_014337
PPM1D	protein phosphatase, Mg2+/Mn2+ dependent, 1D	1.91	0.0088	NM_003620
PPM1G	protein phosphatase, Mg2+/Mn2+ dependent, 1G	2.2	0.0005	NM_177983
PPOX	protoporphyrinogen oxidase	1.77	0.0027	NM_000309
PPP1CA	protein phosphatase 1, catalytic subunit, alpha isozyme	1.55	0.0058	NM_001008709
PPP1R10	protein phosphatase 1, regulatory subunit 10	2.11	0.0002	ENST00000376511
PPP1R18	protein phosphatase 1, regulatory subunit 18	2.67	5.87e-05	ENST00000274853
PPP1R35	protein phosphatase 1, regulatory subunit 35	2.64	0.0011	NM_145030
PPP1R37	protein phosphatase 1, regulatory subunit 37	2.43	0.0005	NM_019121
PPP1R3D	protein phosphatase 1, regulatory subunit 3D	2.21	0.0012	NM_006242
PPP1R9B	protein phosphatase 1, regulatory subunit 9B	2.02	0.0042	NM_032595
PPP2R1A	protein phosphatase 2, regulatory subunit A, alpha	2.12	0.0002	NM_014225
PPP2R4	protein phosphatase 2A activator, regulatory subunit 4	2.96	0.0003	NM_001193397
PPP2R5A	protein phosphatase 2, regulatory subunit B, alpha	1.6	0.0075	NM_001199756
PPP2R5B	protein phosphatase 2, regulatory subunit B, beta	1.66	0.009	NM_006244
PPP6R1	protein phosphatase 6, regulatory subunit 1	1.69	0.0071	NM_014931
PQBP1	polyglutamine binding protein 1	1.51	0.0071	NM_001032381
PQLC1	PQ loop repeat containing 1	2.13	0.0006	NM_001146343
PQLC3	PQ loop repeat containing 3	2.11	0.0003	NM_001282710
PRB3	proline-rich protein BstNI subfamily 3	2.21	0.0091	NM_006249
PRCAT47	prostate cancer-associated 47	-2.38	0.001	NR_131947
PRDX1	peroxiredoxin 1	2.02	0.0043	NM_001202431
PRDX4	peroxiredoxin 4	2.43	0.0008	NM_006406
PRDX6	peroxiredoxin 6	1.78	0.0015	NM_004905
PREB	prolactin regulatory element binding	2.55	5.51e-05	NM_013388
PRELID2	PRELI domain containing 2	2.24	0.0053	NM_138492
PRH1	proline-rich protein HaeIII subfamily 1	1.83	0.0049	ENST00000428168
PRICKLE1	prickle homolog 1	2.49	0.0004	NM_001144881
PRKAB1	protein kinase, AMP-activated, beta 1 non-catalytic subunit	2.02	0.0021	NM_006253
PRKCE	protein kinase C, epsilon	-1.62	0.0052	NM_005400
PRKCSH	protein kinase C substrate 80K-H	2.42	2.46e-05	NM_001001329
PRKCZ	protein kinase C, zeta	1.93	0.0025	NM_001033581
PRMT1	protein arginine methyltransferase 1	2.34	0.0001	NM_001207042
PRMT6	protein arginine methyltransferase 6	2.19	0.002	NM_018137
PRPF19	pre-mRNA processing factor 19	1.75	0.0054	NM_014502
PRR14	proline rich 14	2.42	0.0004	NM_024031
PRR5	proline rich 5 (renal)	2.75	0.0057	NM_001017528
PRR7	proline rich 7 (synaptic)	1.65	0.0058	NM_001174101
PRRC2A	proline-rich coiled-coil 2A	2.28	0.0007	NM_080686
PRRG4	proline rich Gla (G-carboxyglutamic acid) 4 (transmembrane)	2.02	0.0083	NM_024081
PSD4	pleckstrin and Sec7 domain containing 4	1.73	0.0057	NM_012455
PSENEN	presenilin enhancer gamma secretase subunit	2.71	0.0003	NM_001281532
PSKH1	protein serine kinase H1	1.7	0.0074	NM_006742
PSMB10	proteasome subunit beta 10	2.84	0.0001	NM_002801
PSMB5	proteasome subunit beta 5	1.92	0.0005	NM_001130725
PSMB6	proteasome subunit beta 6	3.39	7.71e-05	NM_001270481
PSMB8	proteasome subunit beta 8	1.76	0.0005	NM_148919
PSMB9	proteasome subunit beta 9	2.75	0.0005	NM_002800
PSMC5	proteasome 26S subunit, ATPase 5	3.19	7.22e-05	NM_001199163
PSMD3	proteasome 26S subunit, non-ATPase 3	2.05	0.0005	NM_002809
PSMD9	proteasome 26S subunit, non-ATPase 9	2.97	7.1e-05	NM_001261400
PSME2	proteasome activator subunit 2	3.3	4.4e-05	NM_002818
PSMG3	proteasome (prosome, macropain) assembly chaperone 3	1.62	0.008	NM_001134340
PSMG4	proteasome (prosome, macropain) assembly chaperone 4	2.49	0.0005	NM_001128591
PSTPIP1	proline-serine-threonine phosphatase interacting protein 1	2.96	0.0001	NM_003978
PTBP2	polypyrimidine tract binding protein 2	-2.46	0.0001	NM_001300985
PTDSS2	phosphatidylserine synthase 2	1.99	0.0012	NM_030783
PTGES2	prostaglandin E synthase 2	2.44	4.87e-05	NM_001256335
PTK2B	protein tyrosine kinase 2 beta	1.68	0.0016	NM_004103
PTPN6	protein tyrosine phosphatase, non-receptor type 6	2.56	5.28e-05	NM_002831
PTPN7	protein tyrosine phosphatase, non-receptor type 7	1.85	0.0089	NM_001199797
PTPRJ	protein tyrosine phosphatase, receptor type, J	1.71	0.0061	NM_001098503
PTRHD1	peptidyl-tRNA hydrolase domain containing 1	2.44	0.0002	NM_001013663
PTTG1IP	pituitary tumor-transforming 1 interacting protein	2.24	0.0005	NM_001286822
PUF60	poly-U binding splicing factor 60KDa	2.12	0.0011	NM_001136033
PUS7	pseudouridylate synthase 7 (putative)	2.24	0.0028	NM_019042
PVRIG	poliovirus receptor related immunoglobulin domain containing	3.08	0.0005	NM_024070
PWP2	PWP2 periodic tryptophan protein homolog (yeast)	2.26	0.0001	OTTHUMT00000195736
PWWP2A	PWWP domain containing 2A	1.61	0.0073	NM_001130864
PXMP4	peroxisomal membrane protein 4	2.11	0.0006	NM_007238
PYCARD	PYD and CARD domain containing	2.52	0.0043	NM_013258
PYCR2	pyrroline-5-carboxylate reductase family, member 2	1.8	0.0076	NM_001271681
PYGM	phosphorylase, glycogen, muscle	1.85	0.0076	NM_001164716
PYGO2	pygopus family PHD finger 2	1.81	0.0036	NM_138300
PYM1	PYM homolog 1, exon junction complex associated factor	1.74	0.0068	NM_001143853
QRFPR	pyroglutamylated RFamide peptide receptor	1.93	0.0045	NM_198179
RAB11B	RAB11B, member RAS oncogene family	2.44	0.0001	NM_004218
RAB11FIP4	RAB11 family interacting protein 4 (class II)	2.28	0.0061	NM_001303542
RAB1C	RAB1C, member RAS oncogene family pseudogene	1.58	0.0035	OTTHUMT00000052471
RAB24	RAB24, member RAS oncogene family	2.41	0.001	NM_001031677
RAB32	RAB32, member RAS oncogene family	2.41	0.0033	NM_006834
RAB33A	RAB33A, member RAS oncogene family	2.24	0.0013	NM_004794
RAB35	RAB35, member RAS oncogene family	2.53	0.0003	NM_001167606
RAB39B	RAB39B, member RAS oncogene family	2.2	0.0051	NM_171998
RAB3D	RAB3D, member RAS oncogene family	2.53	0.0021	NM_004283
RAB43	RAB43, member RAS oncogene family	2.62	0.0002	NM_001204883
RAB4B	RAB4B, member RAS oncogene family	2.18	0.0006	NM_016154
RAB6C	RAB6C, member RAS oncogene family	2.06	0.0055	NM_032144
RAB7A	RAB7A, member RAS oncogene family	1.54	0.0083	NM_004637
RAB9B	RAB9B, member RAS oncogene family	1.59	0.0062	NM_016370
RABAC1	Rab acceptor 1 (prenylated)	1.75	0.008	NM_006423
RABGGTA	Rab geranylgeranyltransferase, alpha subunit	2	0.0003	NM_004581
RABIF	RAB interacting factor	1.54	0.0096	NM_002871
RAC2	ras-related C3 botulinum toxin substrate 2 (rho family, small GTP binding protein Rac2)	1.57	0.0056	NM_002872
RAD1	RAD1 checkpoint DNA exonuclease	1.63	0.0016	NM_002853
RAD50	RAD50 homolog, double strand break repair protein	-1.94	0.0023	NM_005732
RAD51B	RAD51 paralog B	-1.95	0.0072	NM_002877
RAD54L2	RAD54-like 2 (S. cerevisiae)	1.84	0.0027	NM_015106
RAD9A	RAD9 checkpoint clamp component A	2.36	0.0002	NM_001243224
RALA	v-ral simian leukemia viral oncogene homolog A (ras related)	2.01	0.0044	NM_005402
RALY	RALY heterogeneous nuclear ribonucleoprotein	1.56	0.0068	NM_007367
RANBP1	RAN binding protein 1	2.67	0.0004	NM_001278639
RANBP2	RAN binding protein 2	-2.62	0.0075	NM_006267
RANBP3	RAN binding protein 3	1.63	0.0038	NM_001300865
RANGAP1	Ran GTPase activating protein 1	1.95	0.0007	NM_001278651
RANGRF	RAN guanine nucleotide release factor	1.88	0.002	NM_001177801
RARRES3	retinoic acid receptor responder (tazarotene induced) 3	2.18	0.0007	NM_004585
RASA1	RAS p21 protein activator (GTPase activating protein) 1	1.54	0.0083	NM_002890
RASA3	RAS p21 protein activator 3	2.47	0.0064	ENST00000630618
RASAL3	RAS protein activator like 3	2.11	0.0042	NM_022904
RASGRP2	RAS guanyl releasing protein 2 (calcium and DAG-regulated)	2.08	0.0049	NM_001098670
RASGRP3	RAS guanyl releasing protein 3 (calcium and DAG-regulated)	-1.76	0.0024	NM_001139488
RASSF3	Ras association (RalGDS/AF-6) domain family member 3	3	0.0001	NM_178169
RASSF7	Ras association (RalGDS/AF-6) domain family (N-terminal) member 7	1.68	0.0029	NM_001143993
RAVER1	ribonucleoprotein, PTB-binding 1	1.9	0.0033	NM_133452
RBCK1	RanBP-type and C3HC4-type zinc finger containing 1	2.27	0.0014	NM_006462
RBKS	ribokinase	2.13	0.0005	NM_001287580
RBM12	RNA binding motif protein 12	2.79	0.0003	NM_001198838
RBM12B	RNA binding motif protein 12B	1.93	0.001	NM_203390
RBM14	RNA binding motif protein 14	1.77	0.0053	NM_001198836
RBM27	RNA binding motif protein 27	-1.64	0.0062	NM_018989
RBM38	RNA binding motif protein 38	2.15	0.0028	NM_001291780
RBM8A	RNA binding motif protein 8A	2.94	4.09e-05	NM_005105
RBMXL2	RNA binding motif protein, X-linked-like 2	1.52	0.0092	NM_014469
RBX1	ring-box 1, E3 ubiquitin protein ligase	3.2	0.0002	NM_014248
RCAN1	regulator of calcineurin 1	1.7	0.0036	NM_001285389
RCC2	regulator of chromosome condensation 2	1.92	0.0046	ENST00000628984
RCC2	regulator of chromosome condensation 2	2.68	0.0028	ENST00000631021
RCC2	regulator of chromosome condensation 2	2.59	0.0001	NM_001136204
RCN1	reticulocalbin 1, EF-hand calcium binding domain	2.06	0.0002	NM_002901
RCSD1	RCSD domain containing 1	1.62	0.009	NM_052862
REEP4	receptor accessory protein 4	2.51	9.25e-05	NM_025232
RELA	v-rel avian reticuloendotheliosis viral oncogene homolog A	3.31	0.0002	NM_001145138
RELL2	RELT-like 2	1.69	0.0067	NM_001130029
RENBP	renin binding protein	3.11	9.48e-05	NM_002910
RER1	retention in endoplasmic reticulum sorting receptor 1	2.81	4.6e-05	NM_007033
RETSAT	retinol saturase (all-trans-retinol 13,14-reductase)	1.69	0.0029	NM_017750
RFNG	RFNG O-fucosylpeptide 3-beta-N-acetylglucosaminyltransferase	1.54	0.0038	NM_002917
RFX3	regulatory factor X, 3 (influences HLA class II expression)	-1.86	0.0071	NM_001282116
RGAG1	retrotransposon gag domain containing 1	1.76	0.0054	NM_020769
RGL2	ral guanine nucleotide dissociation stimulator-like 2	1.95	0.0004	ENST00000425946
RGL4	ral guanine nucleotide dissociation stimulator-like 4	1.66	0.0085	NM_153615
RGP1	RGP1 homolog, RAB6A GEF complex partner 1	1.87	0.0069	NM_001080496
RGS1	regulator of G-protein signaling 1	-4.5	0.0012	NM_002922
RGS14	regulator of G-protein signaling 14	3.64	6.02e-05	NM_006480
RGS19	regulator of G-protein signaling 19	1.87	0.0004	NM_001039467
RHBDD2	rhomboid domain containing 2	2.33	0.0013	NM_001040456
RHOB	ras homolog family member B	3.32	0.0087	NM_004040
RHOC	ras homolog family member C	2.5	0.0042	NM_001042678
RHOF	ras homolog family member F (in filopodia)	2.71	0.0004	NM_019034
RHOG	ras homolog family member G	3.22	7.03e-05	NM_001665
RHOQ	ras homolog family member Q	1.79	0.0047	NM_012249
RHOQP3	ras homolog family member Q pseudogene 3 [Source:HGNC Symbol	2.45	0.0007	ENST00000437982
RIC8A	RIC8 guanine nucleotide exchange factor A	2.11	0.0005	NM_001286134
RICTOR	RPTOR independent companion of MTOR, complex 2	-2.11	0.0021	NM_001285439
RIMKLB	ribosomal modification protein rimK-like family member B	-1.67	0.0024	NM_001297776
RIN3	Ras and Rab interactor 3	2.7	0.0063	NM_024832
RING1	ring finger protein 1	2.88	0.0018	NM_002931
RIPK3	receptor-interacting serine-threonine kinase 3	2.06	0.0013	NM_006871
RNA45S5	RNA, 45S pre-ribosomal 5	1.71	0.0035	NR_046235
RNA5-8S5	RNA, 5.8S ribosomal 5	1.64	0.0069	ENST00000616292
RNASEH2A	ribonuclease H2, subunit A	1.99	0.003	NM_006397
RNASEH2C	ribonuclease H2, subunit C	2.32	0.0003	NM_032193
RNASEK	ribonuclease, RNase K	2.03	0.0057	NM_001004333
RNASET2	ribonuclease T2	2.26	0.0055	NM_003730
RNF114	ring finger protein 114	2.01	0.0032	NM_018683
RNF126	ring finger protein 126	2.34	0.0005	NM_194460
RNF135	ring finger protein 135	1.97	0.0057	NM_001184992
RNF166	ring finger protein 166	2.8	0.0006	NM_001171815
RNF181	ring finger protein 181	2.11	0.0015	NM_016494
RNF187	ring finger protein 187	2.79	8.73e-05	NM_001010858
RNF220	ring finger protein 220	1.78	0.0014	NM_018150
RNF31	ring finger protein 31	3.64	2.33e-05	NM_001310332
RNF40	ring finger protein 40, E3 ubiquitin protein ligase	2.54	0.0001	NM_001207033
RNGTT	RNA guanylyltransferase and 5-phosphatase	-1.67	0.0048	NM_001286426
RNH1	ribonuclease/angiogenin inhibitor 1	3.03	0.001	NM_002939
RNPEP	arginyl aminopeptidase (aminopeptidase B)	3.21	2.06e-05	NM_020216
RNU6-1091P	RNA, U6 small nuclear 1091, pseudogene [Source:HGNC Symbol	-1.54	0.0042	uc064dpt.1
RNU6-267P	RNA, U6 small nuclear 267, pseudogene [Source:HGNC Symbol	-1.9	0.0005	uc064iwo.1
RNU6-337P	RNA, U6 small nuclear 337, pseudogene [Source:HGNC Symbol	-2.16	0.0011	uc064etb.1
RNY5	RNA, Ro-associated Y5	2.02	0.0016	NR_001571
RORA	RAR-related orphan receptor A	-1.72	0.0045	NM_002943
RPIA	ribose 5-phosphate isomerase A	2.05	0.0009	NM_144563
RPL10P14	ribosomal protein L10 pseudogene 14	1.6	0.0094	OTTHUMT00000423148
RPL10P5	ribosomal protein L10 pseudogene 5 [Source:HGNC Symbol	2.06	0.0042	ENST00000427719
RPL13	ribosomal protein L13	2	0.0008	NM_000977
RPL13AP20	ribosomal protein L13a pseudogene 20	1.8	0.0047	NR_003932
RPL18P13	ribosomal protein L18 pseudogene 13	2.13	0.0012	OTTHUMT00000350498
RPL21P109	ribosomal protein L21 pseudogene 109 [Source:HGNC Symbol	1.8	0.0009	ENST00000422213
RPL21P127	ribosomal protein L21 pseudogene 127	1.81	0.0039	OTTHUMT00000350306
RPL21P131	ribosomal protein L21 pseudogene 131	1.9	0.0045	OTTHUMT00000350301
RPL21P23	ribosomal protein L21 pseudogene 23 [Source:HGNC Symbol	1.88	0.0027	ENST00000446654
RPL23AP90	ribosomal protein L23a pseudogene 90 [Source:HGNC Symbol	-1.72	0.0083	ENST00000603820
RPL29	ribosomal protein L29	2.34	0.0003	NM_000992
RPL29P25	ribosomal protein L29 pseudogene 25	1.74	0.0069	OTTHUMT00000349531
RPL35P5	ribosomal protein L35 pseudogene 5 [Source:HGNC Symbol	2.37	0.0089	ENST00000433398
RPL36AL	ribosomal protein L36a-like	1.65	0.0023	NM_001001
RPL36AP15	ribosomal protein L36a pseudogene 15 [Source:HGNC Symbol	-1.53	0.0048	ENST00000444514
RPL39P18	ribosomal protein L39 pseudogene 18	1.97	0.0095	OTTHUMT00000339828
RPL6P21	ribosomal protein L6 pseudogene 21 [Source:HGNC Symbol	-1.66	0.0086	ENST00000418672
RPL6P29	ribosomal protein L6 pseudogene 29 [Source:HGNC Symbol	1.78	0.0091	ENST00000414863
RPL7P44	ribosomal protein L7 pseudogene 44 [Source:HGNC Symbol	1.83	0.0074	ENST00000424827
RPL9P32	ribosomal protein L9 pseudogene 32	2.16	0.0022	OTTHUMT00000350279
RPLP1P6	ribosomal protein, large, P1 pseudogene 6	1.96	0.0017	OTTHUMT00000349870
RPLP2	ribosomal protein, large, P2	1.98	0.0041	NM_001004
RPN1	ribophorin I	1.65	0.0058	NM_002950
RPP21	ribonuclease P/MRP 21kDa subunit	2.36	0.0017	NM_001199121
RPP38	ribonuclease P/MRP 38kDa subunit	1.86	0.0075	NM_001097590
RPS15AP10	ribosomal protein S15a pseudogene 10	1.67	0.0078	NR_026768
RPS17P1	ribosomal protein S17 pseudogene 1	1.92	0.0062	OTTHUMT00000076120
RPS19BP1	ribosomal protein S19 binding protein 1	1.56	0.0048	NM_194326
RPS2	ribosomal protein S2	1.67	0.0043	NM_002952
RPS20P15	ribosomal protein S20 pseudogene 15 [Source:HGNC Symbol	-1.91	0.0017	ENST00000412792
RPS23P7	ribosomal protein S23 pseudogene 7	1.77	0.0069	OTTHUMT00000349873
RPS26	Homo sapiens ribosomal protein S26, mRNA (cDNA clone MGC:104291 IMAGE:4287636), complete cds.	2.75	7.56e-05	BC105276_2
RPS26	Homo sapiens ribosomal protein S26, mRNA (cDNA clone MGC:27148 IMAGE:4807004), complete cds.	2.06	0.0022	BC015832_2
RPS26P11	ribosomal protein S26 pseudogene 11	1.78	0.0036	NR_002309
RPS26P4	ribosomal protein S26 pseudogene 4	2.1	0.0008	OTTHUMT00000194981
RPS26P43	ribosomal protein S26 pseudogene 43	1.89	0.0025	OTTHUMT00000351126
RPS26P52	ribosomal protein S26 pseudogene 52	2.21	0.0003	OTTHUMT00000350189
RPS26P55	ribosomal protein S26 pseudogene 55	1.77	0.0038	OTTHUMT00000350334
RPS26P56	ribosomal protein S26 pseudogene 56 [Source:HGNC Symbol	2.71	0.0001	ENST00000444468
RPS27L	ribosomal protein S27-like	1.88	0.0025	NM_015920
RPS27P29	ribosomal protein S27 pseudogene 29	1.94	0.0082	OTTHUMT00000350188
RPS6KA1	ribosomal protein S6 kinase, 90kDa, polypeptide 1	2.17	0.0014	ENST00000625863
RPS6KA1	ribosomal protein S6 kinase, 90kDa, polypeptide 1	1.68	0.0035	ENST00000629099
RPS6KA1	ribosomal protein S6 kinase, 90kDa, polypeptide 1	3.44	1.99e-05	NM_001006665
RPS6KA4	ribosomal protein S6 kinase, 90kDa, polypeptide 4	2.68	0.0005	NM_001006944
RPS6KB2	ribosomal protein S6 kinase, 70kDa, polypeptide 2	2.7	3.15e-05	NM_003952
RPS6P20	ribosomal protein S6 pseudogene 20	2	0.0033	OTTHUMT00000349766
RPSAP53	ribosomal protein SA pseudogene 53 [Source:HGNC Symbol	1.84	0.0028	ENST00000433498
RPSAP61	ribosomal protein SA pseudogene 61 [Source:HGNC Symbol	2.35	0.0013	ENST00000412542
RPUSD1	RNA pseudouridylate synthase domain containing 1	1.59	0.0061	NM_058192
RPUSD3	RNA pseudouridylate synthase domain containing 3	1.95	0.0017	NM_001142547
RRAGA	Ras-related GTP binding A	1.76	0.0012	NM_006570
RRAS	related RAS viral (r-ras) oncogene homolog	1.93	0.0069	NM_006270
RRP36	ribosomal RNA processing 36	2.12	0.0007	NM_033112
RRP8	ribosomal RNA processing 8, methyltransferase, homolog (yeast)	1.87	0.0021	NM_015324
RSRP1	arginine/serine-rich protein 1	1.7	0.0026	NM_020317
RUBCN	RUN domain and cysteine-rich domain containing, Beclin 1-interacting protein	1.94	0.0012	NM_001145642
RUSC2	RUN and SH3 domain containing 2	2.31	0.0055	NM_001135999
RXRA	retinoid X receptor alpha	2.06	0.0023	NM_001291920
RXRB	retinoid X receptor beta	2.24	0.0009	NM_001291989
RYBP	RING1 and YY1 binding protein	1.89	0.0092	ENST00000628983
S100A10	S100 calcium binding protein A10	1.99	0.0011	NM_002966
S100A11	S100 calcium binding protein A11	2.27	0.0044	NM_005620
S100A4	S100 calcium binding protein A4	2.22	0.0018	NM_002961
S100A6	S100 calcium binding protein A6	2.99	0.0002	NM_014624
S1PR2	sphingosine-1-phosphate receptor 2	1.99	0.0032	NM_004230
S1PR4	sphingosine-1-phosphate receptor 4	2.32	0.0001	NM_003775
SART1	squamous cell carcinoma antigen recognized by T-cells 1	1.56	0.0095	NM_005146
SASH3	SAM and SH3 domain containing 3	1.82	0.0051	NM_018990
SAT2	spermidine/spermine N1-acetyltransferase family member 2	3.76	0.0002	NM_133491
SBF1	SET binding factor 1	2.3	0.0003	NM_002972
SBK1	SH3 domain binding kinase 1	2.27	0.0093	NM_001024401
SBNO2	strawberry notch homolog 2 (Drosophila)	7.71	4.74e-06	NM_014963
SCAMP2	secretory carrier membrane protein 2	2.52	2.45e-05	NM_005697
SCAP	SREBF chaperone	2.46	3.89e-05	NM_012235
SCARB2	scavenger receptor class B, member 2	1.86	0.0073	NM_001204255
SCD	stearoyl-CoA desaturase (delta-9-desaturase)	2.03	0.0052	NM_005063
SCFD2	sec1 family domain containing 2	-1.88	0.0064	NM_152540
SCNM1	sodium channel modifier 1	2.47	0.0008	NM_001204856
SCPEP1	serine carboxypeptidase 1	2.65	0.0018	NM_021626
SDF2	stromal cell-derived factor 2	2.4	8.59e-05	NM_006923
SDF2L1	stromal cell-derived factor 2-like 1	1.7	0.0054	NM_022044
SDHAF2	succinate dehydrogenase complex assembly factor 2	2	0.001	NM_017841
SDHAP1	succinate dehydrogenase complex subunit A, flavoprotein pseudogene 1	1.89	0.0061	NR_003264
SDR39U1	short chain dehydrogenase/reductase family 39U, member 1	2.06	0.0011	NM_001290292
SEC13	SEC13 homolog, nuclear pore and COPII coat complex component	1.56	0.0026	NM_001136026
SEC24A	SEC24 homolog A, COPII coat complex component	1.59	0.0062	NM_001252231
SEC61B	Sec61 translocon beta subunit	2.16	0.0026	NM_006808
SECTM1	secreted and transmembrane 1	2.59	0.0002	NM_003004
SELM	selenoprotein M	2.33	0.0025	NM_080430
SEMA6C	sema domain, transmembrane domain (TM), and cytoplasmic domain, (semaphorin) 6C	1.84	0.0092	NM_001178061
SENP3	SUMO1/sentrin/SMT3 specific peptidase 3	2.21	0.0002	NM_015670
SEPN1	selenoprotein N, 1	2.14	0.0022	NM_020451
SERF2	small EDRK-rich factor 2	1.76	0.008	ENST00000409291
SERF2	small EDRK-rich factor 2	2.6	0.0014	NM_001018108
SERPINB2	serpin peptidase inhibitor, clade B (ovalbumin), member 2	-20.92	0.002	NM_001143818
SERPING1	serpin peptidase inhibitor, clade G (C1 inhibitor), member 1	3.61	0.0063	NM_000062
SERTAD1	SERTA domain containing 1	2.03	0.0023	NM_013376
SERTAD3	SERTA domain containing 3	1.54	0.0043	NM_013368
SESN2	sestrin 2	1.52	0.0041	NM_031459
SETBP1	SET binding protein 1	-2.24	0.0017	NM_001130110
SETD1A	SET domain containing 1A	1.73	0.0041	NM_014712
SETSIP	SET-like protein	1.83	0.0057	NM_001287737
SF3A2	splicing factor 3a subunit 2	2.19	0.0008	NM_007165
SF3B5	splicing factor 3b subunit 5	2.99	0.0006	NM_031287
SFXN4	sideroflexin 4	1.64	0.009	NM_213649
SGF29	SAGA complex associated factor 29	2.33	0.0002	NM_138414
SGK1	serum/glucocorticoid regulated kinase 1	-4.46	0.0039	NM_001143676
SGPP1	sphingosine-1-phosphate phosphatase 1	1.76	0.0066	NM_030791
SGSH	N-sulfoglucosamine sulfohydrolase	4.61	3.38e-06	NM_000199
SGSM3	small G protein signaling modulator 3	1.74	0.0017	NM_001301849
SGTA	small glutamine-rich tetratricopeptide repeat (TPR)-containing, alpha	2.73	7.77e-05	NM_003021
SH2B1	SH2B adaptor protein 1	2.33	0.0007	NM_001145795
SH2B2	SH2B adaptor protein 2	2.24	0.0015	NM_020979
SH2B3	SH2B adaptor protein 3	1.62	0.0093	NM_001291424
SH2D3C	SH2 domain containing 3C	3.35	0.0002	NM_001142531
SH3BGRL3	SH3 domain binding glutamate-rich protein like 3	1.8	0.0016	NM_031286
SH3BP1	SH3-domain binding protein 1	1.85	0.0004	NM_018957
SH3BP2	SH3-domain binding protein 2	3.83	9.26e-06	NM_001122681
SH3GLB2	SH3-domain GRB2-like endophilin B2	2.27	0.0006	NM_001287045
SHARPIN	SHANK-associated RH domain interactor	2.09	0.0003	NM_030974
SHC1	SHC (Src homology 2 domain containing) transforming protein 1	2.08	0.0007	NM_001130040
SHISA5	shisa family member 5	2.16	0.0015	NM_001272065
SHMT1	serine hydroxymethyltransferase 1 (soluble)	1.86	0.0012	NM_001281786
SHMT2	serine hydroxymethyltransferase 2 (mitochondrial)	2.22	0.0014	NM_001166356
SIGIRR	single immunoglobulin and toll-interleukin 1 receptor (TIR) domain	2.07	0.0025	NM_001135053
SIGLEC9	sialic acid binding Ig-like lectin 9	1.82	0.0083	NM_001198558
SIGMAR1	sigma non-opioid intracellular receptor 1	3.75	4.18e-05	NM_001282205
SIPA1	signal-induced proliferation-associated 1	1.76	0.0009	NM_006747
SIRT2	sirtuin 2	1.78	0.0076	NM_001193286
SIRT6	sirtuin 6	1.64	0.0052	NM_001193285
SIRT7	sirtuin 7	1.95	0.0035	NM_016538
SIT1	signaling threshold regulating transmembrane adaptor 1	3.13	0.0024	NM_014450
SKIV2L2	superkiller viralicidic activity 2-like 2 (S. cerevisiae)	-1.55	0.006	NM_015360
SLC10A2	solute carrier family 10 (sodium/bile acid cotransporter), member 2	1.67	0.0087	NM_000452
SLC10A3	solute carrier family 10, member 3	1.93	0.0004	NM_001142391
SLC12A4	solute carrier family 12 (potassium/chloride transporter), member 4	2.49	0.0006	NM_001145961
SLC12A9	solute carrier family 12, member 9	1.86	0.003	NM_001267812
SLC16A13	solute carrier family 16, member 13	1.77	0.0042	NM_201566
SLC16A3	solute carrier family 16 (monocarboxylate transporter), member 3	4.78	8.24e-07	NM_001042422
SLC16A5	solute carrier family 16 (monocarboxylate transporter), member 5	1.94	0.0004	NM_001271765
SLC16A7	solute carrier family 16 (monocarboxylate transporter), member 7	-3.04	5.95e-05	NM_001270622
SLC17A5	solute carrier family 17 (acidic sugar transporter), member 5	1.99	0.0005	NM_012434
SLC19A1	solute carrier family 19 (folate transporter), member 1	3.16	0.0005	NM_001205206
SLC1A5	solute carrier family 1 (neutral amino acid transporter), member 5	2.25	0.0005	NM_001145144
SLC22A5	solute carrier family 22 (organic cation/carnitine transporter), member 5	2.99	0.0002	NM_001308122
SLC25A1	solute carrier family 25 (mitochondrial carrier	2.16	0.0001	NM_001256534
SLC25A11	solute carrier family 25 (mitochondrial carrier	3.3	1.53e-05	NM_001165417
SLC25A12	solute carrier family 25 (aspartate/glutamate carrier), member 12	-1.53	0.0069	NM_003705
SLC25A15	solute carrier family 25 (mitochondrial carrier	1.95	0.003	NM_014252
SLC25A20	solute carrier family 25 (carnitine/acylcarnitine translocase), member 20	3.26	0.002	NM_000387
SLC25A26	solute carrier family 25 (S-adenosylmethionine carrier), member 26	-1.89	0.0008	ENST00000634032
SLC25A28	solute carrier family 25 (mitochondrial iron transporter), member 28	1.81	0.0022	NM_031212
SLC25A3	solute carrier family 25 (mitochondrial carrier	1.58	0.0086	NM_002635
SLC25A45	solute carrier family 25, member 45	2.46	0.0015	NM_001077241
SLC25A6P2	solute carrier family 25 (mitochondrial carrier	2.06	0.0069	ENST00000497974
SLC26A4	solute carrier family 26 (anion exchanger), member 4	1.57	0.0081	NM_000441
SLC26A6	solute carrier family 26 (anion exchanger), member 6	2.27	0.0038	NM_001040454
SLC27A2	solute carrier family 27 (fatty acid transporter), member 2	2.28	0.0007	NM_001159629
SLC27A3	solute carrier family 27 (fatty acid transporter), member 3	3.46	2.12e-06	NM_024330
SLC27A4	solute carrier family 27 (fatty acid transporter), member 4	1.99	0.0017	NM_005094
SLC29A1	solute carrier family 29 (equilibrative nucleoside transporter), member 1	2.92	0.0009	NM_001078175
SLC30A1	solute carrier family 30 (zinc transporter), member 1	2.65	0.0006	NM_021194
SLC35C1	solute carrier family 35 (GDP-fucose transporter), member C1	2.55	0.0001	NM_001145265
SLC35C2	solute carrier family 35 (GDP-fucose transporter), member C2	2.35	0.0003	NM_001281457
SLC35D2	solute carrier family 35 (UDP-GlcNAc/UDP-glucose transporter), member D2	2.46	0.0005	NM_001286990
SLC35E2B	solute carrier family 35, member E2B	2.55	0.0047	NM_001110781
SLC35F6	solute carrier family 35, member F6	2.31	0.0003	NM_017877
SLC38A10	solute carrier family 38, member 10	1.78	0.0053	NM_001037984
SLC38A2	solute carrier family 38, member 2	1.82	0.0034	NM_001307936
SLC38A5	solute carrier family 38, member 5	3.85	0.0026	NM_033518
SLC39A1	solute carrier family 39 (zinc transporter), member 1	2.16	0.0012	NM_001271957
SLC39A4	solute carrier family 39 (zinc transporter), member 4	1.97	0.0016	NM_001280557
SLC39A7	solute carrier family 39 (zinc transporter), member 7	2.34	0.0037	NM_001288777
SLC43A1	solute carrier family 43 (amino acid system L transporter), member 1	1.88	0.0026	NM_001198810
SLC43A2	solute carrier family 43 (amino acid system L transporter), member 2	2.5	0.0007	NM_001284498
SLC44A2	solute carrier family 44 (choline transporter), member 2	2.01	0.0029	NM_001145056
SLC45A3	solute carrier family 45, member 3	2.68	0.0009	NM_033102
SLC48A1	solute carrier family 48 (heme transporter), member 1	2.53	0.0003	NM_017842
SLC4A2	solute carrier family 4 (anion exchanger), member 2	1.68	0.0065	NM_001199692
SLC50A1	solute carrier family 50 (sugar efflux transporter), member 1	3.25	0.0053	NM_001122837
SLC52A2	solute carrier family 52 (riboflavin transporter), member 2	1.54	0.0029	NM_001253815
SLC6A6	solute carrier family 6 (neurotransmitter transporter), member 6	1.84	0.0038	NM_001134367
SLC7A6	solute carrier family 7 (amino acid transporter light chain, y+L system), member 6	2	0.0042	NM_001076785
SLC7A7	solute carrier family 7 (amino acid transporter light chain, y+L system), member 7	2.09	0.0065	NM_001126105
SLC8B1	solute carrier family 8 (sodium/lithium/calcium exchanger), member B1	3.5	2.73e-05	NM_024959
[truncated: 505 more rows]
[truncated: 61 more columns]
